# Supplementary material for: Detection of Oxazolidinone Resistance Genes and Characterization of Genetic Environments in Enterococci of Swine Origin, Italy
Source: Microorganisms. 2020 Dec 17;8(12):2021. doi: 10.3390/microorganisms8122021 (PMC7766396; doi:10.3390/microorganisms8122021)
Supplement: Supplementary file 1 [file microorganisms-08-02021-s001.zip]

Archive with 3 entries (3 files):
- Table S1.xlsx
- Figure S1.pptx
- Figure S2.pptx
