# Supplementary material for: Detection of Oxazolidinone Resistance Genes and Characterization of Genetic Environments in Enterococci of Swine Origin, Italy
Source: Microorganisms. 2020 Dec 17;8(12):2021. doi: 10.3390/microorganisms8122021 (PMC7766396; doi:10.3390/microorganisms8122021)
Supplement: Supplementary file 1 [file microorganisms-08-02021-s001.zip › Table S1.xlsx]

## Sheet: Complete data
Assembly	strain name	species	ST	isolation date	Country	Origin( human, animal)
ASM141269v1	UW7606x64/3 TC1	Enterococcus faecium	21	2012	Germany	unknown
ASM294421v1	CVM N60252F	Enterococcus faecium	21	2014	USA	animal
ASM332011v1	163EA1	Enterococcus faecium	21	2014	USA	animal
ASM332016v1	176EA1	Enterococcus faecium	21	2014	USA	animal
ASM332069v1	67EA1	Enterococcus faecium	21	2014	USA	animal
ASM129848v1	64/3	Enterococcus faecium	21	1992	USA	human
GCA_000321765.1	E1573, Ente_faec_E1573_V1	Enterococcus faecium	21	1994	Belgium	animal
GCA_900635365.1	ERS2703535	Enterococcus faecium	21	2018	Netherlands	unknown
GCA_902162355.1	ERS2179054	Enterococcus faecium	21	2018	United Kingdom	human
GCA_001547155.1	VRE-1402513	Enterococcus faecium	957	2014	Sweden	human
GCA_001953435.1	E3	Enterococcus faecium	184	2010	Spain	human
GCA_002141135.1	1D8_DIV0466	Enterococcus faecium	142	unknown	Germany	animal
GCA_001545605.1	VRE-1400408	Enterococcus faecium	16	2014	Sweden	human
GCA_006335085.1	697T	Enterococcus faecalis	476	2017	Tunisia	animal
GCA_002009545.1	P.En250	Enterococcus faecalis	476	2012	Malaysia	animal
GCA_003962645.1	32633	Enterococcus faecalis	476	2015	China	human
GCA_003962695.1	18026	Enterococcus faecalis	476	2014	China	human
GCA_003962795.1	11340	Enterococcus faecalis	476	2013	China	human
GCA_004103105.1	EF439	Enterococcus faecalis	476	2015	China	human
GCA_004103345.1	EF4106	Enterococcus faecalis	476	2015	China	human
GCA_004168065.1	712T	Enterococcus faecalis	476	2017	Tunisia	animal
GCA_000147295.1	70979	Enterococcus faecalis	27	2013 (annotazione)	Unknown	human
GCA_002945975.1	CVM N59462F	Enterococcus faecalis	27	2014	USA	animal
GCA_002947195.1	CVM N55724	Enterococcus faecalis	27	2014	USA	animal
GCA_003962375.1	27451	Enterococcus faecalis	585	2015	China	human
GCA_003962425.1	14980	Enterococcus faecalis	585	2013	China	human
GCA_003962505.1	23967	Enterococcus faecalis	585	2014	China	human
GCA_003962535.1	23903	Enterococcus faecalis	585	2014	China	human
GCA_003962685.1	31890	Enterococcus faecalis	585	2015	China	human
GCA_003996795.1	Ca-2	Enterococcus faecalis	330	2013	Brazil	animal
GCA_009914685.1	L14	Enterococcus faecalis	330	2013	Brazil	animal
GCA_002946235.1	CVM N59606F	Enterococcus faecalis	314	2014	USA	animal
GCA_002947875.1	CVM N54576	Enterococcus faecalis	314	2014	USA	animal
GCA_003319335.1	16EA1	Enterococcus faecalis	314	2014 (annotazione)	USA	animal
GCA_003319435.1	234EA1	Enterococcus faecalis	314	unknown	USA	animal
GCA_003319875.1	61EA1	Enterococcus faecalis	314	unknown	USA	animal
GCA_004125585.1	EN888	Enterococcus faecalis	314	2014	New Zealand	animal
GCA_004125715.1	EN695	Enterococcus faecalis	314	2014	New Zealand	animal
GCA_004126175.1	EN688	Enterococcus faecalis	314	2014	New Zealand	animal
GCA_005237605.1	TV148	Enterococcus faecalis	314	2002/2003	New Zealand	animal
GCA_005237655.1	TV147	Enterococcus faecalis	314	2002/2003	New Zealand	animal
GCA_005237795.1	TV106	Enterococcus faecalis	314	2002/2003	New Zealand	animal
GCA_005484525.1	SGAir0397	Enterococcus faecalis	314	2015	Singapore	unknown
GCA_000147595.1	70959	Enterococcus faecalis	16		Unknown	human
GCA_000157455.1	D6	Enterococcus faecalis	16		Unknown	human
GCA_000293985.2	599	Enterococcus faecalis	16		USA	human
GCA_000390645.1	1448 E03	Enterococcus faecalis	16		Denmark	human
GCA_000390685.1	19116	Enterococcus faecalis	16		Denmark	animal
GCA_000390765.1	7330112-3	Enterococcus faecalis	16		Denmark	animal
GCA_000390805.1	7330257-1	Enterococcus faecalis	16		Denmark	animal
GCA_000390825.1	7330259-5	Enterococcus faecalis	16		Denmark	animal
GCA_000390845.1	7330948-5	Enterococcus faecalis	16		Denmark	animal
GCA_000390865.1	7430275-3	Enterococcus faecalis	16		Denmark	animal
GCA_000390905.1	7430416-3	Enterococcus faecalis	16		Denmark	animal
GCA_000390925.1	7430821-4	Enterococcus faecalis	16		Denmark	animal
GCA_000391545.1	HEF39	Enterococcus faecalis	16		Denmark	animal
GCA_000479085.1	BM4539	Enterococcus faecalis	16		Australia	unknown
GCA_000739195.1	NGS-ED-1009	Enterococcus faecalis	16		United Kingdom	human
GCA_001052215.1	1138_EFLS	Enterococcus faecalis	16		USA	human
GCA_001058195.1	732_EFLS	Enterococcus faecalis	16		USA	human
GCA_001075715.1	920_EFLS	Enterococcus faecalis	16		USA	human
GCA_001263775.1	2A	Enterococcus faecalis	16		China	animal
GCA_002250145.1	IBUN9046YE	Enterococcus faecalis	16		Colombia	animal
GCA_002944295.1	CVM N60114F	Enterococcus faecalis	16		USA	animal
GCA_002947715.1	CVM N55106	Enterococcus faecalis	16		USA	animal
GCA_002948535.1	CVM N53418	Enterococcus faecalis	16		USA	animal
GCA_002949015.1	CVM N54097	Enterococcus faecalis	16		USA	animal
GCA_003075175.1	EF348	Enterococcus faecalis	16		China	human
GCA_003319365.1	182EA1	Enterococcus faecalis	16		USA	animal
GCA_003319895.1	72EA1	Enterococcus faecalis	16		USA	animal
GCA_003962325.1	33710	Enterococcus faecalis	16		China	human
GCA_003962575.1	6888	Enterococcus faecalis	16		China	human
GCA_003962635.1	32142	Enterococcus faecalis	16		China	human
GCA_003962725.1	15814	Enterococcus faecalis	16		China	human
GCA_003962745.1	15224	Enterococcus faecalis	16		China	human
GCA_003962835.1	10938	Enterococcus faecalis	16		China	human
GCA_004102975.1	EF3157	Enterococcus faecalis	16		China	human
GCA_004102985.1	EF5473	Enterococcus faecalis	16		China	human
GCA_004103005.1	EF1765	Enterococcus faecalis	16		China	human
GCA_004103185.1	EF2389	Enterococcus faecalis	16		China	human
GCA_004103195.1	EF2469	Enterococcus faecalis	16		China	human
GCA_004103315.1	EF5152	Enterococcus faecalis	16		China	human
GCA_004103425.1	EF2597	Enterococcus faecalis	16		China	human
GCA_005845015.1	BSD2780061688st3_G10	Enterococcus faecalis	16		USA	human
GCA_006349345.1	HA-1	Enterococcus faecalis	16		South Korea	human
GCA_006541095.1	H22	Enterococcus faecalis	16		Canada	animal
GCA_007034765.1	8.Y10.1	Enterococcus faecalis	16		Japan	human
GCA_007034965.1	8.Y10.3	Enterococcus faecalis	16		Japan	human
GCA_007035085.1	9.Y10.1	Enterococcus faecalis	16		Japan	human
GCA_007035185.1	9.Y10.2	Enterococcus faecalis	16		Japan	human
GCA_007035245.1	10.Y10.1	Enterococcus faecalis	16		Japan	human
GCA_007035385.1	10.Y10.2	Enterococcus faecalis	16		Japan	human
GCA_007035485.1	11.Y10.1	Enterococcus faecalis	16		Japan	human
GCA_007035545.1	11.Y10.2	Enterococcus faecalis	16		Japan	human
GCA_007035705.1	13.Y10.1	Enterococcus faecalis	16		Japan	human
GCA_007035945.1	16.Y10.1	Enterococcus faecalis	16		Japan	human
GCA_007036085.1	16.Y10.2	Enterococcus faecalis	16		Japan	human
GCA_008082775.1	N018.C-13	Enterococcus faecalis	16		USA	human
GCA_009734665.1	C106	Enterococcus faecalis	16		Canada	Wastewater
GCA_009735075.1	H120S2	Enterococcus faecalis	16		Canada	Wastewater
GCA_009735085.1	C33	Enterococcus faecalis	16		Canada	Wastewater
GCA_009735155.1	B48	Enterococcus faecalis	16		Canada	Wastewater
GCA_009735165.1	R76	Enterococcus faecalis	16		Canada	Wastewater
GCA_009887955.1	VNMU068	Enterococcus faecalis	16		Ukraine	human
GCA_010103655.1	JY32	Enterococcus faecalis	16		China	human
GCA_902158775.1	ERS2178698	Enterococcus faecalis	16		United Kingdom	human
GCA_902164875.1	ERS2295785	Enterococcus faecalis	16		United Kingdom	human
GCA_902164885.1	ERS2295788	Enterococcus faecalis	16		United Kingdom	human
GCA_902164955.1	ERS2295787	Enterococcus faecalis	16		United Kingdom	human
GCA_902165005.1	ERS2295789	Enterococcus faecalis	16		United Kingdom	human
GCA_902165025.1	ERS2295805	Enterococcus faecalis	16		United Kingdom	human
GCA_902165055.1	ERS2295807	Enterococcus faecalis	16		United Kingdom	human
GCA_902165075.1	ERS2295799	Enterococcus faecalis	16		United Kingdom	human
GCA_902165085.1	ERS2295804	Enterococcus faecalis	16		United Kingdom	human
GCA_902165105.1	ERS2295808	Enterococcus faecalis	16		United Kingdom	human
GCA_902165135.1	ERS2295810	Enterococcus faecalis	16		United Kingdom	human
GCA_902165175.1	ERS2295806	Enterococcus faecalis	16		United Kingdom	human
GCA_902165185.1	ERS2295793	Enterococcus faecalis	16		United Kingdom	human
GCA_902165255.1	ERS2295830	Enterococcus faecalis	16		United Kingdom	human
GCA_902165265.1	ERS2295834	Enterococcus faecalis	16		United Kingdom	human
GCA_902165285.1	ERS2295824	Enterococcus faecalis	16		United Kingdom	human
GCA_902165305.1	ERS2295833	Enterococcus faecalis	16		United Kingdom	human
GCA_902165335.1	ERS2295816	Enterococcus faecalis	16		United Kingdom	human
GCA_902165365.1	ERS2295823	Enterococcus faecalis	16		United Kingdom	human
GCA_902165395.1	ERS2295837	Enterococcus faecalis	16		United Kingdom	human
GCA_902165405.1	ERS2295836	Enterococcus faecalis	16		United Kingdom	human
GCA_902165415.1	ERS2295835	Enterococcus faecalis	16		United Kingdom	human
GCA_902165425.1	ERS2295849	Enterococcus faecalis	16		United Kingdom	human
GCA_902165455.1	ERS2295843	Enterococcus faecalis	16		United Kingdom	human
GCA_902165475.1	ERS2295844	Enterococcus faecalis	16		United Kingdom	human
GCA_902165495.1	ERS2295846	Enterococcus faecalis	16		United Kingdom	human
GCA_902165555.1	ERS2295842	Enterococcus faecalis	16		United Kingdom	human
GCA_902165625.1	ERS2295858	Enterococcus faecalis	16		United Kingdom	human
GCA_902165675.1	ERS2295862	Enterococcus faecalis	16		United Kingdom	human
GCA_902165705.1	ERS2295860	Enterococcus faecalis	16		United Kingdom	human
GCA_902165725.1	ERS2295870	Enterococcus faecalis	16		United Kingdom	human
GCA_902165745.1	ERS2295874	Enterococcus faecalis	16		United Kingdom	human
GCA_902165795.1	ERS2295875	Enterococcus faecalis	16		United Kingdom	human
GCA_902165805.1	ERS2295876	Enterococcus faecalis	16		United Kingdom	human
GCA_902165825.1	ERS2295878	Enterococcus faecalis	16		United Kingdom	human
GCA_902166255.1	ERS2444041	Enterococcus faecalis	16		United Kingdom	human
GCA_902166355.1	ERS2429190	Enterococcus faecalis	16		United Kingdom	human
ASM15727v1	ARO1/DG	Enterococcus faecalis	108		USA	animal
ASM281411v1	ARO1/DG	Enterococcus faecalis	108		New Zealand	animal
ASM294543v1	CVM N60392F	Enterococcus faecalis	108		USA	animal
ASM294793v1	CVM N54564	Enterococcus faecalis	108		USA	animal
ASM523458v1	AR99-1107	Enterococcus faecalis	108		New Zealand	human
ASM523463v1	AR00-36	Enterococcus faecalis	108		New Zealand	human
ASM523466v1	VV9	Enterococcus faecalis	108		New Zealand	animal
ASM523467v1	VV14	Enterococcus faecalis	108		New Zealand	animal
ASM523468v1	VV8	Enterococcus faecalis	108		New Zealand	animal
ASM523473v1	VV10	Enterococcus faecalis	108		New Zealand	animal
ASM523476v1	TV7	Enterococcus faecalis	108		New Zealand	animal
ASM523531v1	ARL08-192	Enterococcus faecalis	108		New Zealand	animal
ASM523576v1	ARL04-506	Enterococcus faecalis	108		New Zealand	human
ASM523579v1	AR99-190	Enterococcus faecalis	108		New Zealand	human
ASM523580v1	AR99-84	Enterococcus faecalis	108		New Zealand	human
ASM523582v1	AR99-1024	Enterococcus faecalis	108		New Zealand	human
ASM523587v1	AR96-360	Enterococcus faecalis	108		New Zealand	human
ASM523588v1	AR01-912	Enterococcus faecalis	108		New Zealand	human
ASM523589v1	AR01-802	Enterococcus faecalis	108		New Zealand	human
ASM523593v1	AR01-673	Enterococcus faecalis	108		New Zealand	human
ASM523597v1	AR01-1155	Enterococcus faecalis	108		New Zealand	human
ASM523598v1	AR00-128	Enterococcus faecalis	108		New Zealand	human
ASM523603v1	TV9	Enterococcus faecalis	108		New Zealand	animal
ASM523605v1	VV5	Enterococcus faecalis	108		New Zealand	animal
ASM523626v1	TV5	Enterococcus faecalis	108		New Zealand	animal
ASM523641v1	TV2	Enterococcus faecalis	108		New Zealand	animal
ASM523642v1	TV32	Enterococcus faecalis	108		New Zealand	animal
ASM523647v1	TV19	Enterococcus faecalis	108		New Zealand	animal
ASM523663v1	TV102	Enterococcus faecalis	108		New Zealand	animal
ASM523669v1	IV23	Enterococcus faecalis	108		New Zealand	animal
ASM523670v1	IV22	Enterococcus faecalis	108		New Zealand	animal
ASM523675v1	IV12	Enterococcus faecalis	108		New Zealand	animal
ASM523676v1	5A-6	Enterococcus faecalis	108		New Zealand	animal
ASM523677v1	5A-8	Enterococcus faecalis	108		New Zealand	animal
ASM523679V1	5A-5	Enterococcus faecalis	108		New Zealand	animal
ASM523683v1	5A-1	Enterococcus faecalis	108		New Zealand	animal
ASM523684V1	1985-09-13	Enterococcus faecalis	108		New Zealand	animal
ASM523685V1	5A-19	Enterococcus faecalis	108		New Zealand	animal
ASM523686V1	13-4VP	Enterococcus faecalis	108		New Zealand	animal
ASM523688V1	1961-07-13	Enterococcus faecalis	108		New Zealand	animal
ASM523691v1	2016-02-13	Enterococcus faecalis	108		New Zealand	animal
ASM523694v1	1998-10-13	Enterococcus faecalis	108		New Zealand	animal
ASM523696v1	2009-01-13	Enterococcus faecalis	108		New Zealand	animal
ASM523697v1	2007-01-13	Enterococcus faecalis	108		New Zealand	animal
ASM523698v1	2001-08-12	Enterococcus faecalis	108		New Zealand	animal
ASM523701v1	12-1VP	Enterococcus faecalis	108		New Zealand	animal
ASM523707v1	1950-06-10	Enterococcus faecalis	108		New Zealand	animal
ASM523708v1	1946-06-10	Enterococcus faecalis	108		New Zealand	animal
ASM523709v1	2017-02-10	Enterococcus faecalis	108		New Zealand	animal
ASM523714v1	10-1A	Enterococcus faecalis	108		New Zealand	animal
ASM523715v1	TV70	Enterococcus faecalis	108		New Zealand	animal
ASM523733v1	TV46	Enterococcus faecalis	108		New Zealand	animal
ASM523740v1	TV3	Enterococcus faecalis	108		New Zealand	animal
ASM523743V1	TV33	Enterococcus faecalis	108		New Zealand	animal
ASM523745v1	TV30	Enterococcus faecalis	108		New Zealand	animal
ASM523749v1	TV29	Enterococcus faecalis	108		New Zealand	animal
ASM523750v1	TV28	Enterococcus faecalis	108		New Zealand	animal
ASM523756v1	TV163	Enterococcus faecalis	108		New Zealand	animal
ASM523757v1	TV154	Enterococcus faecalis	108		New Zealand	animal
ASM523763v1	TV13	Enterococcus faecalis	108		New Zealand	animal
ASM523784v1	TV105	Enterococcus faecalis	108		New Zealand	animal
ASM523789v1	IV30	Enterococcus faecalis	108		New Zealand	animal
ASM523791v1	IV18	Enterococcus faecalis	108		New Zealand	animal
ASM523792v1	EF13-4-31	Enterococcus faecalis	108		New Zealand	animal
ASM523795v1	EF13-2-12	Enterococcus faecalis	108		New Zealand	animal
ASM523796v1	5D-62	Enterococcus faecalis	108		New Zealand	animal
ASM523798v1	5A-9	Enterococcus faecalis	108		New Zealand	animal
ASM523802v1	5A-7	Enterococcus faecalis	108		New Zealand	animal
ASM523805v1	5A-2	Enterococcus faecalis	108		New Zealand	animal
ASM523806v1	5A-4	Enterococcus faecalis	108		New Zealand	animal
ASM523807v1	5A-20	Enterococcus faecalis	108		New Zealand	animal
ASM523810v1	5A-16	Enterococcus faecalis	108		New Zealand	animal
ASM523811v1	5A-18	Enterococcus faecalis	108		New Zealand	animal
ASM523815v1	5A-13	Enterococcus faecalis	108		New Zealand	animal
ASM523816v1	5A-15	Enterococcus faecalis	108		New Zealand	animal
ASM523817v1	5A-12	Enterococcus faecalis	108		New Zealand	animal
ASM523819v1	1986-09-13	Enterococcus faecalis	108		New Zealand	animal
ASM523821v1	13/09/1988	Enterococcus faecalis	108		New Zealand	animal
ASM523823v1	13-5-45	Enterococcus faecalis	108		New Zealand	animal
ASM523824v1	1935-04-13	Enterococcus faecalis	108		New Zealand	animal
ASM523825v1	1972-08-13	Enterococcus faecalis	108		New Zealand	animal
ASM523831v1	1932-04-13	Enterococcus faecalis	108		New Zealand	animal
ASM523832v1	1933-04-13	Enterococcus faecalis	108		New Zealand	animal
ASM523833v1	1996-10-13	Enterococcus faecalis	108		New Zealand	animal
ASM523834v1	2019-02-13	Enterococcus faecalis	108		New Zealand	animal
ASM523835v1	13-2VP	Enterococcus faecalis	108		New Zealand	animal
ASM523841V1	2008-01-13	Enterococcus faecalis	108		New Zealand	animal
ASM523842v1	1951-06-13	Enterococcus faecalis	108		New Zealand	animal
ASM523843v1	2006-01-13	Enterococcus faecalis	108		New Zealand	animal
ASM523845v1	1968-07-12	Enterococcus faecalis	108		New Zealand	animal
ASM523852v1	11-7A	Enterococcus faecalis	108		New Zealand	animal
ASM523853v1	12-03-20	Enterococcus faecalis	108		New Zealand	animal
ASM523858v1	10-6A	Enterococcus faecalis	108		New Zealand	animal
ASM523860v1	1941-06-10	Enterococcus faecalis	108		New Zealand	animal
ASM523861v1	2012-02-10	Enterococcus faecalis	108		New Zealand	animal
ASM523863v1	2009-01-10	Enterococcus faecalis	108		New Zealand	animal
ASM523868v1	2017-02-13	Enterococcus faecalis	108		New Zealand	animal
ASM523869v1	13-1VP	Enterococcus faecalis	108		New Zealand	animal
ASM523870v1	2013-02-13	Enterococcus faecalis	108		New Zealand	animal
ASM523871v1	2010-01-13	Enterococcus faecalis	108		New Zealand	animal
ASM523877v1	2005-01-13	Enterococcus faecalis	108		New Zealand	animal
ASM523879v1	2027-03-12	Enterococcus faecalis	108		New Zealand	animal
ASM523884v1	11-3A	Enterococcus faecalis	108		New Zealand	animal
ASM523888v1	2005-01-10	Enterococcus faecalis	108		New Zealand	animal
ASM523889v1	2004-01-10	Enterococcus faecalis	108		New Zealand	animal
ASM523893v1	2002-01-10	Enterococcus faecalis	108		New Zealand	animal
ASM523895v1	2001-01-10	Enterococcus faecalis	108		New Zealand	animal
GMR200	S173	Enterococcus avium		cfr	Italy	animal
GMR201	S183	Enterococcus faecalis	27	optrA	Italy	animal
GMR203	S194	Enterococcus faecium	142	poxtA	Italy	animal
GMR204	S195	Enterococcus faecium	184	poxtA	Italy	animal
GMR205	S214	Enterococcus hirae		poxtA	Italy	animal
GMR207	S221	Enterococcus faecalis	314	optrA	Italy	animal
GMR208	S224	Enterococcus faecalis	476	optrA	Italy	animal
GMR210	S251	Enterococcus faecalis	16	cfr	Italy	animal
GMR206	S217	Enterococcus faecalis	330	optrA	Italy	animal
GMR202	S193	Enterococcus avium		optrA	Italy	animal
GMR198	S155	Enterococcus thailandicus		cfr	Italy	animal
GMR209	S232	Enterococcus faecalis	476	optrA	Italy	animal
GMR211	S252	Enterococcus avium		cfr	Italy	animal
GMR199	S176	Enterococcus avium		cfr	Italy	animal
GMR212	S297	Enterococcus faecium	957	optrA	Italy	animal
GMR213	S325	Enterococcus gallinarum		cfr	Italy	animal
GMR239	S339	Enterococcus faecalis	476	optrA	Italy	animal
GMR240	S340	Enterococcus faecalis	314	optrA	Italy	animal
GMR241	S341	Enterococcus faecalis	585	optrA	Italy	animal
GMR242	S345	Enterococcus faecium	21	optrA	Italy	animal
GMR243	S356	Enterococcus faecium	novel	poxtA	Italy	animal
GMR245	S236	Enterococcus faecium	957	optrA	Italy	animal
GMR246	S219	Enterococcus faecalis	314	optrA	Italy	animal
GMR247	S212	Enterococcus hirae		poxtA	Italy	animal
GMR248	S184	Enterococcus faecalis	27	optrA	Italy	animal
GMR249	S338	Enterococcus faecalis	476	optrA	Italy	animal
GMR250	S377	Enterococcus faecalis	73	optrA	Italy	animal
GMR251	S379	Enterococcus faecalis	73	optrA	Italy	animal
GMR252	S380	Enterococcus faecalis	108	optrA	Italy	animal
GMR253	S381	Enterococcus faecalis	108	optrA	Italy	animal
GCF_000406965	ATCC 14025	Enterococcus avium			Germany	human
GCF_001057755		Enterococcus avium			USA	human
GCF_001885775		Enterococcus avium			Mongolia	human
GCF_002891025		Enterococcus avium			USA	human
GCF_002891055		Enterococcus avium			USA	human
GCF_003463225		Enterococcus avium			China	human
GCF_003711125		Enterococcus avium			USA	human
GCF_003797545		Enterococcus avium			Canada	animal
GCF_004010255		Enterococcus avium			Italy	human
GCF_005347505		Enterococcus avium			China	human
GCF_005844645		Enterococcus avium			USA	human
GCF_007273495		Enterococcus avium			USA	human
GCF_007273515		Enterococcus avium			USA	human
GCF_009875375		Enterococcus avium			USA	human
GCF_009875385		Enterococcus avium			USA	human
GCF_009875405		Enterococcus avium			USA	human
GCF_009875425		Enterococcus avium			USA	human
GCF_901212505		Enterococcus avium			USA	human
GCF_901212565		Enterococcus avium			USA	human
GCF_901212595		Enterococcus avium			USA	human
GCF_902167725		Enterococcus avium			Bangladesh	human
GCF_902167855		Enterococcus avium			Bangladesh	human
GCF_902385275		Enterococcus avium			China	human
GCF_001652875		Enterococcus thailandicus			Canada	animal
GCF_001886265		Enterococcus thailandicus			Thailand	food
GCF_002290025		Enterococcus thailandicus			Canada	waste water
GCF_007989705		Enterococcus thailandicus			Japan	food
GCF_000271405	ATCC 9790	Enterococcus hirae			United Kingdom	animal
GCF_000391765		Enterococcus hirae			Denmark	animal
GCF_000699565		Enterococcus hirae			Norway	food
GCF_000767355		Enterococcus hirae			Denmark	animal
GCF_001280825		Enterococcus hirae			Russia	animal
GCF_001641305		Enterococcus hirae			China	food
GCF_002077275		Enterococcus hirae			Canada	animal
GCF_002077295		Enterococcus hirae			Canada	animal
GCF_002077325		Enterococcus hirae			Canada	animal
GCF_002077355		Enterococcus hirae			Canada	animal
GCF_002077365		Enterococcus hirae			Canada	animal
GCF_002077385		Enterococcus hirae			Canada	animal
GCF_002077415		Enterococcus hirae			Canada	animal
GCF_002077465		Enterococcus hirae			Canada	animal
GCF_002077545		Enterococcus hirae			Canada	animal
GCF_002077575		Enterococcus hirae			Canada	animal
GCF_002212045		Enterococcus hirae			Canada	animal
GCF_002213305		Enterococcus hirae			Canada	animal
GCF_002213325		Enterococcus hirae			Canada	animal
GCF_002213345		Enterococcus hirae			Canada	animal
GCF_002213365		Enterococcus hirae			Canada	animal
GCF_002213385		Enterococcus hirae			Canada	animal
GCF_002265245		Enterococcus hirae			India	food
GCF_002278015		Enterococcus hirae			USA	human
GCF_002360145		Enterococcus hirae			USA	animal
GCF_002360155		Enterococcus hirae			USA	animal
GCF_002930795		Enterococcus hirae			Malaysia	food
GCF_002930815		Enterococcus hirae			Malaysia	food
GCF_003320885		Enterococcus hirae			USA	animal
GCF_003320915		Enterococcus hirae			USA	animal
GCF_003320945		Enterococcus hirae			USA	animal
GCF_003320975		Enterococcus hirae			USA	animal
GCF_003320985		Enterococcus hirae			USA	animal
GCF_003321015		Enterococcus hirae			USA	animal
GCF_003321025		Enterococcus hirae			USA	animal
GCF_003321035		Enterococcus hirae			USA	animal
GCF_003321045		Enterococcus hirae			USA	animal
GCF_003321125		Enterococcus hirae			USA	animal
GCF_003796045		Enterococcus hirae			Canada	animal
GCF_003796165		Enterococcus hirae			Canada	animal
GCF_003797335		Enterococcus hirae			Canada	animal
GCF_003797685		Enterococcus hirae			Canada	animal
GCF_004099685		Enterococcus hirae			USA	animal
GCF_004099865		Enterococcus hirae			USA	animal
GCF_004099875		Enterococcus hirae			USA	animal
GCF_004099905		Enterococcus hirae			USA	animal
GCF_004099965		Enterococcus hirae			USA	animal
GCF_004167465		Enterococcus hirae			USA	human
GCF_004793905		Enterococcus hirae			Canada	human
GCF_004799745		Enterococcus hirae			USA	environment
GCF_005047985		Enterococcus hirae			Canada	animal
GCF_009890965		Enterococcus hirae			USA	human
GCF_009891005		Enterococcus hirae			USA	human
GCF_009891025		Enterococcus hirae			USA	human
GCF_009891035		Enterococcus hirae			USA	human
GCF_009891065		Enterococcus hirae			USA	human
GCF_009891085		Enterococcus hirae			USA	human
GCF_009891105		Enterococcus hirae			USA	human
GCF_009891125		Enterococcus hirae			USA	human
GCF_009891135		Enterococcus hirae			USA	human
GCF_009891145		Enterococcus hirae			USA	human
GCF_009891165		Enterococcus hirae			USA	human
GCF_009891205		Enterococcus hirae			USA	human
GCF_009891215		Enterococcus hirae			USA	human
GCF_009891225		Enterococcus hirae			USA	human
GCF_009891265		Enterococcus hirae			USA	human
GCF_009891275		Enterococcus hirae			USA	human
GCF_009891305		Enterococcus hirae			USA	human
GCF_009891325		Enterococcus hirae			USA	human
GCF_009891335		Enterococcus hirae			USA	human
GCF_009891365		Enterococcus hirae			USA	human
GCF_009891385		Enterococcus hirae			USA	human
GCF_009891405		Enterococcus hirae			USA	human
GCF_009891415		Enterococcus hirae			USA	human
GCF_009891435		Enterococcus hirae			USA	human
GCF_009891465		Enterococcus hirae			USA	human
GCF_009891485		Enterococcus hirae			USA	human
GCF_009891515		Enterococcus hirae			USA	human
GCF_009893005		Enterococcus hirae			USA	human
GCF_009893015		Enterococcus hirae			USA	human
GCF_009893035		Enterococcus hirae			USA	human
GCF_009893065		Enterococcus hirae			USA	human
GCF_009893105		Enterococcus hirae			USA	human
GCF_009893115		Enterococcus hirae			USA	human
GCF_009893145		Enterococcus hirae			USA	human
GCF_009893155		Enterococcus hirae			USA	human
GCF_009893165		Enterococcus hirae			USA	human
GCF_009893205		Enterococcus hirae			USA	human
GCF_009893225		Enterococcus hirae			USA	human
GCF_009893245		Enterococcus hirae			USA	human
GCF_009893255		Enterococcus hirae			USA	human
GCF_009893285		Enterococcus hirae			USA	human
GCF_009893305		Enterococcus hirae			USA	human
GCF_009893315		Enterococcus hirae			USA	human
GCF_009893345		Enterococcus hirae			USA	human
GCF_009893365		Enterococcus hirae			USA	human
GCF_009893385		Enterococcus hirae			USA	human
GCF_009893405		Enterococcus hirae			USA	human
GCF_009893415		Enterococcus hirae			USA	human
GCF_009893425		Enterococcus hirae			USA	human
GCF_009893465		Enterococcus hirae			USA	human
GCF_009893485		Enterococcus hirae			USA	human
GCF_009893495		Enterococcus hirae			USA	human
GCF_009893525		Enterococcus hirae			USA	human
GCF_009893535		Enterococcus hirae			USA	human
GCF_009893565		Enterococcus hirae			USA	human
GCF_009893575		Enterococcus hirae			USA	human
GCF_009893595		Enterococcus hirae			USA	human
GCF_009893615		Enterococcus hirae			USA	human
GCF_009893635		Enterococcus hirae			USA	human
GCF_009893665		Enterococcus hirae			USA	human
GCF_009893675		Enterococcus hirae			USA	human
GCF_009893685		Enterococcus hirae			USA	human
GCF_009893715		Enterococcus hirae			USA	human
GCF_009893725		Enterococcus hirae			USA	human
GCF_009893765		Enterococcus hirae			USA	human
GCF_009893785		Enterococcus hirae			USA	human
GCF_009893795		Enterococcus hirae			USA	human
GCF_009893805		Enterococcus hirae			USA	human
GCF_009893825		Enterococcus hirae			USA	human
GCF_009893865		Enterococcus hirae			USA	human
GCF_009893885		Enterococcus hirae			USA	human
GCF_009893895		Enterococcus hirae			USA	human
GCF_009893915		Enterococcus hirae			USA	human
GCF_009893945		Enterococcus hirae			USA	human
GCF_009893955		Enterococcus hirae			USA	human
GCF_009893985		Enterococcus hirae			USA	human
GCF_009894005		Enterococcus hirae			USA	human
GCF_009894015		Enterococcus hirae			USA	human
GCF_009894025		Enterococcus hirae			USA	human
GCF_009894065		Enterococcus hirae			USA	human
GCF_009894085		Enterococcus hirae			USA	human
GCF_009894105		Enterococcus hirae			USA	human
GCF_009894125		Enterococcus hirae			USA	human
GCF_009894135		Enterococcus hirae			USA	human
GCF_009894165		Enterococcus hirae			USA	human
GCF_009894175		Enterococcus hirae			USA	human
GCF_009906415		Enterococcus hirae			China	animal
GCF_009906435		Enterococcus hirae			China	animal
GCF_009906445		Enterococcus hirae			China	animal
GCF_009906475		Enterococcus hirae			China	animal
GCF_009906485		Enterococcus hirae			China	animal
GCF_009906515		Enterococcus hirae			China	animal
GCF_009906535		Enterococcus hirae			China	animal
GCF_009906545		Enterococcus hirae			China	animal
GCF_009906585		Enterococcus hirae			China	animal
GCF_009913715		Enterococcus hirae			China	animal
GCF_012222705		Enterococcus hirae			China	animal
GCF_012843775		Enterococcus hirae			Germany	animal
GCF_900448015	NCTC:13383	Enterococcus hirae			unknown	unknown
GCF_900636615	NCTC:12368	Enterococcus hirae			unknown	animal
GCF_900683505	NCTC:7169	Enterococcus hirae			unknown	unknown
GCF_901543075	NCTC:7170	Enterococcus hirae			unknown	unknown
GCF_901543435	NCTC:7175	Enterococcus hirae			unknown	unknown
GCF_000157255		Enterococcus gallinarum			unknown	unknown
GCF_000703185		Enterococcus gallinarum			USA	animal
GCF_000829545		Enterococcus gallinarum			Canada	human
GCF_001544275	ATCC 49573	Enterococcus gallinarum			United Kingdom	animal
GCF_001558875		Enterococcus gallinarum			USA	human
GCF_001886155		Enterococcus gallinarum			Mongolia	animal
GCF_002077495		Enterococcus gallinarum			Canada	animal
GCF_002140495		Enterococcus gallinarum			Germany	animal
GCF_002360215		Enterococcus gallinarum			USA	animal
GCF_002901245		Enterococcus gallinarum			USA	animal
GCF_003320875		Enterococcus gallinarum			USA	animal
GCF_003434285		Enterococcus gallinarum			China	human
GCF_003796985		Enterococcus gallinarum			Canada	animal
GCF_003797465		Enterococcus gallinarum			Canada	animal
GCF_003797485		Enterococcus gallinarum			Canada	animal
GCF_003797555		Enterococcus gallinarum			Canada	animal
GCF_003797625		Enterococcus gallinarum			Canada	animal
GCF_004570995		Enterococcus gallinarum			United Kingdom	animal
GCF_008016345		Enterococcus gallinarum			South Africa	environment
GCF_008081895		Enterococcus gallinarum			USA	human
GCF_008082695		Enterococcus gallinarum			USA	human
GCF_008083145		Enterococcus gallinarum			USA	human
GCF_009730155		Enterococcus gallinarum			USA	human
GCF_009734745		Enterococcus gallinarum			USA	human
GCF_009734765		Enterococcus gallinarum			Canada	environment
GCF_009830395		Enterococcus gallinarum			China	human
GCF_009832495		Enterococcus gallinarum			USA	human
GCF_009930755		Enterococcus gallinarum			Malaysia	human
GCF_012843725		Enterococcus gallinarum			Germany	animal
GCF_013179475		Enterococcus gallinarum			China	human
GCF_013372695		Enterococcus gallinarum			France	animal
GCF_013372725		Enterococcus gallinarum			France	animal
GCF_900461195	NCTC:12360 (ATCC 49608)	Enterococcus gallinarum			unknown	unknown
GCF_901212575		Enterococcus gallinarum			USA	human
GCF_901543425	NCTC:8736	Enterococcus gallinarum			unknown	unknown
GCF_902159025		Enterococcus gallinarum			United Kingdom	human
GCF_902159065		Enterococcus gallinarum			United Kingdom	human
GCF_902159105		Enterococcus gallinarum			United Kingdom	human
GCF_902159265		Enterococcus gallinarum			United Kingdom	human
GCF_902160415		Enterococcus gallinarum			United Kingdom	human
GCF_902160665		Enterococcus gallinarum			United Kingdom	human
GCF_902162015		Enterococcus gallinarum			United Kingdom	human
GCF_902363355		Enterococcus gallinarum			unknown	human

## Sheet: Table
ST (n. of isolates)	Species	n. available genomes	minimum SNP distance range	maximum SNP distance range	mean	median	n. animal origin	n. human origin	other/unknown	SNP range of the isolated strains
ST16 (1)	Enterococcus faecalis	99	46	4753	194	107	18	75	6	-
ST27 (2)	Enterococcus faecalis	3	520-523	3250-3255	1837-1832	1710-1717	2	1	-	15
ST108 (2)	Enterococcus faecalis	109	88-90	379-381	325-327	329-331	97	12	-	22
ST314 (3)	Enterococcus faecalis	12	67-83	582-598	533-549	791-807	11	-	1	2-34
ST330 (1)	Enterococcus faecalis	2	382	810	571	571	1	-	-	-
ST476 (4)	Enterococcus faecalis	3	36-55	331-354	189-204	205-228	3	-	-	3-62
ST585 (1)	Enterococcus faecalis	5	198	212	206.4	207	5	-	-	-
ST21 (1)	Enterococcus faecium	9	182	3786	2436	3089	4	3	2	-
(1)	Enterococcus gallinarum	43	17	3762	497	29	17	21	5	-
(2)	Enterococcus hirae	154	7-8	4663-4664	157-158	125-126	55	89	10	1
(4)	Enterococcus avium	23	229-16411	24613-26329	20463-24854	19542-25247	1	22	-	17901-25698
(1)	Enterococcus thailandicus	5	7574	9638	8237	7867	2	-	3	-

## Sheet: matrix E. gallinarum
Country	Origin	snp-dists 0.6.3	GCF_000157255	GCF_000703185	GCF_000829545	GCF_001544275	GCF_001558875	GCF_001886155	GCF_002077495	GCF_002140495	GCF_002360215	GCF_002901245	GCF_003320875	GCF_003434285	GCF_003796985	GCF_003797465	GCF_003797485	GCF_003797555	GCF_003797625	GCF_004570995	GCF_008016345	GCF_008081895	GCF_008082695	GCF_008083145	GCF_009730155	GCF_009734745	GCF_009734765	GCF_009830395	GCF_009832495	GCF_009930755	GCF_012843725	GCF_013179475	GCF_013372695	GCF_013372725	GCF_900461195	GCF_901212575	GCF_901543425	GCF_902159025	GCF_902159065	GCF_902159105	GCF_902159265	GCF_902160415	GCF_902160665	GCF_902162015	GCF_902363355	S325
unknown	unknown	GCF_000157255	0	31	24	246	3763	246	90	33	34	108	114	41	114	115	30	115	114	111	35	30	31	28	38	112	245	24	9	31	27	85	116	116	246	31	28	3737	3734	30	3735	30	3735	35	30	29
USA	animal	GCF_000703185	31	0	23	239	3759	239	81	26	33	99	105	30	105	106	21	106	105	102	28	25	27	20	35	103	240	21	30	24	24	78	109	109	239	26	20	3733	3730	23	3731	23	3731	24	25	22
Canada	human	GCF_000829545	24	23	0	236	3758	236	80	25	30	98	104	29	104	105	22	105	104	101	29	20	25	18	30	102	237	20	25	23	15	77	108	108	236	25	18	3732	3729	22	3730	22	3730	25	24	23
United Kingdom	animal	GCF_001544275	246	239	236	0	3782	0	256	243	250	245	245	247	245	246	240	246	245	248	251	246	247	242	254	247	259	238	246	243	241	224	245	245	0	247	242	3762	3759	244	3760	244	3760	247	244	241
USA	human	GCF_001558875	3763	3759	3758	3782	0	3782	3745	3758	3761	3752	3749	3767	3749	3750	3760	3750	3749	3755	3765	3762	3765	3760	3774	3756	3775	3756	3760	3764	3762	3753	3751	3751	3782	3763	3762	145	148	3762	148	3762	148	3764	3759	3762
Mongolia	animal	GCF_001886155	246	239	236	0	3782	0	256	243	250	245	245	247	245	246	240	246	245	248	251	246	247	242	254	247	259	238	246	243	241	224	245	245	0	247	242	3762	3759	244	3760	244	3760	247	244	241
Canada	animal	GCF_002077495	90	81	80	256	3745	256	0	83	88	94	100	83	100	101	80	101	100	97	87	86	88	85	92	104	266	82	89	83	81	103	98	98	256	89	85	3722	3719	86	3720	86	3720	83	84	79
Germany	animal	GCF_002140495	33	26	25	243	3758	243	83	0	31	103	109	28	109	110	21	110	109	106	30	25	25	22	33	107	237	25	32	24	22	80	113	113	243	16	22	3732	3729	11	3730	11	3730	22	25	20
USA	animal	GCF_002360215	34	33	30	250	3761	250	88	31	0	104	112	31	112	113	34	113	112	107	35	26	26	27	34	108	245	26	33	23	29	87	114	114	250	31	27	3735	3732	30	3733	30	3733	31	18	25
USA	animal	GCF_002901245	108	99	98	245	3752	245	94	103	104	0	68	105	68	69	100	69	68	3	109	106	106	103	114	64	269	98	107	103	99	99	52	52	245	107	103	3728	3725	104	3726	104	3726	107	102	101
USA	animal	GCF_003320875	114	105	104	245	3749	245	100	109	112	68	0	115	0	1	106	1	0	71	113	112	114	109	120	72	268	106	113	109	105	89	66	66	245	113	109	3724	3721	110	3722	110	3722	113	110	107
China	human	GCF_003434285	41	30	29	247	3767	247	83	28	31	105	115	0	115	116	33	116	115	108	38	29	29	28	37	113	246	25	40	26	30	86	117	117	247	34	28	3741	3738	29	3739	29	3739	26	25	26
Canada	animal	GCF_003796985	114	105	104	245	3749	245	100	109	112	68	0	115	0	1	106	1	0	71	113	112	114	109	120	72	268	106	113	109	105	89	66	66	245	113	109	3724	3721	110	3722	110	3722	113	110	107
Canada	animal	GCF_003797465	115	106	105	246	3750	246	101	110	113	69	1	116	1	0	107	0	1	72	114	113	115	110	121	73	269	107	114	110	106	90	67	67	246	114	110	3725	3722	111	3723	111	3723	114	111	108
Canada	animal	GCF_003797485	30	21	22	240	3760	240	80	21	34	100	106	33	106	107	0	107	106	103	29	26	30	25	36	104	241	26	29	27	21	79	110	110	240	25	25	3734	3731	22	3732	22	3732	23	28	23
Canada	animal	GCF_003797555	115	106	105	246	3750	246	101	110	113	69	1	116	1	0	107	0	1	72	114	113	115	110	121	73	269	107	114	110	106	90	67	67	246	114	110	3725	3722	111	3723	111	3723	114	111	108
Canada	animal	GCF_003797625	114	105	104	245	3749	245	100	109	112	68	0	115	0	1	106	1	0	71	113	112	114	109	120	72	268	106	113	109	105	89	66	66	245	113	109	3724	3721	110	3722	110	3722	113	110	107
United Kingdom	animal	GCF_004570995	111	102	101	248	3755	248	97	106	107	3	71	108	71	72	103	72	71	0	112	109	109	106	117	67	272	101	110	106	102	102	55	55	248	110	106	3731	3728	107	3729	107	3729	110	105	104
South Africa	environment	GCF_008016345	35	28	29	251	3765	251	87	30	35	109	113	38	113	114	29	114	113	112	0	31	33	28	33	113	244	31	30	32	30	88	119	119	251	32	28	3739	3736	31	3737	31	3737	30	31	26
USA	human	GCF_008081895	30	25	20	246	3762	246	86	25	26	106	112	29	112	113	26	113	112	109	31	0	22	17	30	110	243	20	29	19	21	83	116	116	246	21	17	3736	3733	18	3734	18	3734	15	20	23
USA	human	GCF_008082695	31	27	25	247	3765	247	88	25	26	106	114	29	114	115	30	115	114	109	33	22	0	13	28	110	244	22	31	23	23	85	116	116	247	23	13	3739	3736	18	3737	18	3737	25	20	21
USA	human	GCF_008083145	28	20	18	242	3760	242	85	22	27	103	109	28	109	110	25	110	109	106	28	17	13	0	23	107	239	17	28	18	16	80	113	113	242	16	4	3734	3731	13	3732	13	3732	20	19	18
USA	human	GCF_009730155	38	35	30	254	3774	254	92	33	34	114	120	37	120	121	36	121	120	117	33	30	28	23	0	118	251	30	33	31	25	91	124	124	254	31	23	3748	3745	28	3746	28	3746	31	30	29
USA	human	GCF_009734745	112	103	102	247	3756	247	104	107	108	64	72	113	72	73	104	73	72	67	113	110	110	107	118	0	270	104	111	107	103	91	62	62	247	111	107	3731	3728	108	3729	108	3729	111	106	105
Canada	environment	GCF_009734765	245	240	237	259	3775	259	266	237	245	269	268	246	268	269	241	269	268	272	244	243	244	239	251	270	0	233	246	240	242	259	271	271	259	242	239	3750	3747	239	3748	239	3748	244	241	238
China	human	GCF_009830395	24	21	20	238	3756	238	82	25	26	98	106	25	106	107	26	107	106	101	31	20	22	17	30	104	233	0	23	17	21	75	108	108	238	23	17	3730	3727	20	3728	20	3728	25	18	21
USA	human	GCF_009832495	9	30	25	246	3760	246	89	32	33	107	113	40	113	114	29	114	113	110	30	29	31	28	33	111	246	23	0	30	26	84	115	115	246	30	28	3734	3731	29	3732	29	3732	34	29	28
Malaysia	human	GCF_009930755	31	24	23	243	3764	243	83	24	23	103	109	26	109	110	27	110	109	106	32	19	23	18	31	107	240	17	30	0	22	80	113	113	243	24	18	3738	3735	21	3736	21	3736	22	15	20
Germany	animal	GCF_012843725	27	24	15	241	3762	241	81	22	29	99	105	30	105	106	21	106	105	102	30	21	23	16	25	103	242	21	26	22	0	80	109	109	241	22	16	3736	3733	19	3734	19	3734	20	23	22
China	human	GCF_013179475	85	78	77	224	3753	224	103	80	87	99	89	86	89	90	79	90	89	102	88	83	85	80	91	91	259	75	84	80	80	0	87	87	224	84	80	3725	3722	81	3723	81	3723	84	77	74
France	animal	GCF_013372695	116	109	108	245	3751	245	98	113	114	52	66	117	66	67	110	67	66	55	119	116	116	113	124	62	271	108	115	113	109	87	0	0	245	117	113	3726	3723	114	3724	114	3724	117	112	111
France	animal	GCF_013372725	116	109	108	245	3751	245	98	113	114	52	66	117	66	67	110	67	66	55	119	116	116	113	124	62	271	108	115	113	109	87	0	0	245	117	113	3726	3723	114	3724	114	3724	117	112	111
unknown	unknown	GCF_900461195	246	239	236	0	3782	0	256	243	250	245	245	247	245	246	240	246	245	248	251	246	247	242	254	247	259	238	246	243	241	224	245	245	0	247	242	3762	3759	244	3760	244	3760	247	244	241
USA	human	GCF_901212575	31	26	25	247	3763	247	89	16	31	107	113	34	113	114	25	114	113	110	32	21	23	16	31	111	242	23	30	24	22	84	117	117	247	0	16	3737	3734	7	3735	7	3735	24	25	26
unknown	unknown	GCF_901543425	28	20	18	242	3762	242	85	22	27	103	109	28	109	110	25	110	109	106	28	17	13	4	23	107	239	17	28	18	16	80	113	113	242	16	0	3736	3733	13	3734	13	3734	20	19	18
United Kingdom	human	GCF_902159025	3737	3733	3732	3762	145	3762	3722	3732	3735	3728	3724	3741	3724	3725	3734	3725	3724	3731	3739	3736	3739	3734	3748	3731	3750	3730	3734	3738	3736	3725	3726	3726	3762	3737	3736	0	5	3736	9	3736	9	3738	3733	3736
United Kingdom	human	GCF_902159065	3734	3730	3729	3759	148	3759	3719	3729	3732	3725	3721	3738	3721	3722	3731	3722	3721	3728	3736	3733	3736	3731	3745	3728	3747	3727	3731	3735	3733	3722	3723	3723	3759	3734	3733	5	0	3733	12	3733	12	3735	3730	3733
United Kingdom	human	GCF_902159105	30	23	22	244	3762	244	86	11	30	104	110	29	110	111	22	111	110	107	31	18	18	13	28	108	239	20	29	21	19	81	114	114	244	7	13	3736	3733	0	3734	0	3734	21	22	23
United Kingdom	human	GCF_902159265	3735	3731	3730	3760	148	3760	3720	3730	3733	3726	3722	3739	3722	3723	3732	3723	3722	3729	3737	3734	3737	3732	3746	3729	3748	3728	3732	3736	3734	3723	3724	3724	3760	3735	3734	9	12	3734	0	3734	8	3736	3731	3734
United Kingdom	human	GCF_902160415	30	23	22	244	3762	244	86	11	30	104	110	29	110	111	22	111	110	107	31	18	18	13	28	108	239	20	29	21	19	81	114	114	244	7	13	3736	3733	0	3734	0	3734	21	22	23
United Kingdom	human	GCF_902160665	3735	3731	3730	3760	148	3760	3720	3730	3733	3726	3722	3739	3722	3723	3732	3723	3722	3729	3737	3734	3737	3732	3746	3729	3748	3728	3732	3736	3734	3723	3724	3724	3760	3735	3734	9	12	3734	8	3734	0	3736	3731	3734
United Kingdom	human	GCF_902162015	35	24	25	247	3764	247	83	22	31	107	113	26	113	114	23	114	113	110	30	15	25	20	31	111	244	25	34	22	20	84	117	117	247	24	20	3738	3735	21	3736	21	3736	0	23	22
unknown	human	GCF_902363355	30	25	24	244	3759	244	84	25	18	102	110	25	110	111	28	111	110	105	31	20	20	19	30	106	241	18	29	15	23	77	112	112	244	244	25	19	3733	3730	22	3731	22	3731	23	0
Italy	animal	S325	29	22	23	241	3762	241	79	20	25	101	107	26	107	108	23	108	107	104	26	23	21	18	29	105	238	21	28	20	22	74	111	111	241	26	18	3736	3733	23	3734	23	3734	22	17	0

## Sheet: matrix E. hirae
Country	Origin	snp-dists 0.6.3	S214	GCF_000271405	GCF_000391765	GCF_000699565	GCF_000767355	GCF_001280825	GCF_001641305	GCF_002077275	GCF_002077295	GCF_002077325	GCF_002077355	GCF_002077365	GCF_002077385	GCF_002077415	GCF_002077465	GCF_002077545	GCF_002077575	GCF_002212045	GCF_002213305	GCF_002213325	GCF_002213345	GCF_002213365	GCF_002213385	GCF_002265245	GCF_002278015	GCF_002360145	GCF_002360155	GCF_002930795	GCF_002930815	GCF_003320885	GCF_003320915	GCF_003320945	GCF_003320975	GCF_003320985	GCF_003321015	GCF_003321025	GCF_003321035	GCF_003321045	GCF_003321125	GCF_003796045	GCF_003796165	GCF_003797335	GCF_003797685	GCF_004099685	GCF_004099865	GCF_004099875	GCF_004099905
United Kingdom	animal	GCF_000271405	144	0	134	124	20	134	145	8	9	32	21	21	26	133	23	9	133	145	144	19	138	146	20	118	115	157	160	20	20	154	155	213	155	156	157	156	23	215	158	137	137	137	156	132	20	20	20
Denmark	animal	GCF_000391765	134	134	0	116	132	116	131	136	137	144	133	133	138	118	135	137	118	19	18	131	128	125	132	102	99	146	133	132	132	127	128	188	128	129	130	129	135	190	131	116	116	116	129	117	132	132	132
Norway	food	GCF_000699565	130	124	116	0	122	118	137	126	127	134	123	123	128	107	125	127	107	127	126	121	124	120	122	104	103	145	129	122	122	123	124	182	124	125	126	125	125	184	127	111	111	111	125	106	122	122	122
Denmark	animal	GCF_000767355	142	20	132	122	0	132	143	22	23	30	19	19	24	131	21	23	131	143	142	3	136	144	4	116	113	155	158	18	18	152	153	211	153	154	155	154	21	213	156	135	135	135	154	130	18	18	18
Russia	animal	GCF_001280825	124	134	116	118	132	0	126	136	137	144	133	133	138	116	135	137	116	127	126	131	118	120	132	110	107	138	123	132	132	117	118	174	118	119	120	119	135	176	121	111	111	111	119	115	132	132	132
China	food	GCF_001641305	130	145	131	137	143	126	0	147	148	155	144	144	149	115	146	148	115	142	141	142	124	126	143	135	132	146	139	143	143	133	134	189	134	135	136	135	146	191	137	115	115	115	135	114	143	143	143
Canada	animal	GCF_002077275	146	8	136	126	22	136	147	0	1	34	23	23	28	135	25	1	135	147	146	21	140	148	22	120	117	159	162	22	22	156	157	215	157	158	159	158	25	217	160	139	139	139	158	134	22	22	22
Canada	animal	GCF_002077295	147	9	137	127	23	137	148	1	0	35	24	24	29	136	26	2	136	148	147	22	139	149	23	121	118	160	163	23	23	157	158	216	158	159	160	159	26	218	161	140	140	140	159	135	23	23	23
Canada	animal	GCF_002077325	152	32	144	134	30	144	155	34	35	0	23	23	14	143	25	35	143	155	154	29	146	154	30	128	125	165	168	22	22	162	163	221	163	164	165	164	25	223	166	145	145	145	164	142	30	30	30
Canada	animal	GCF_002077355	143	21	133	123	19	133	144	23	24	23	0	0	17	132	2	24	132	144	143	17	137	145	18	117	114	156	159	11	11	153	154	212	154	155	156	155	10	214	157	136	136	136	155	131	19	19	19
Canada	animal	GCF_002077365	143	21	133	123	19	133	144	23	24	23	0	0	17	132	2	24	132	144	143	17	137	145	18	117	114	156	159	11	11	153	154	212	154	155	156	155	10	214	157	136	136	136	155	131	19	19	19
Canada	animal	GCF_002077385	148	26	138	128	24	138	149	28	29	14	17	17	0	137	19	29	137	149	148	23	142	150	24	122	119	161	164	16	16	158	159	217	159	160	161	160	19	219	162	141	141	141	160	136	24	24	24
Canada	animal	GCF_002077415	126	133	118	107	131	116	115	135	136	143	132	132	137	0	134	136	4	129	128	130	120	119	131	123	120	122	111	131	131	105	106	164	106	107	108	107	134	166	109	110	110	110	107	5	131	131	131
Canada	animal	GCF_002077465	145	23	135	125	21	135	146	25	26	25	2	2	19	134	0	26	134	146	145	19	139	147	20	119	116	158	161	13	13	155	156	214	156	157	158	157	12	216	159	138	138	138	157	133	21	21	21
Canada	animal	GCF_002077545	147	9	137	127	23	137	148	1	2	35	24	24	29	136	26	0	136	148	147	22	141	149	23	121	118	160	163	23	23	157	158	216	158	159	160	159	26	218	161	140	140	140	159	135	23	23	23
Canada	animal	GCF_002077575	126	133	118	107	131	116	115	135	136	143	132	132	137	4	134	136	0	129	128	130	120	119	131	123	120	122	111	131	131	105	106	164	106	107	108	107	134	166	109	110	110	110	107	5	131	131	131
Canada	animal	GCF_002212045	145	145	19	127	143	127	142	147	148	155	144	144	149	129	146	148	129	0	1	142	139	136	141	113	110	157	144	142	142	138	139	199	139	140	141	140	146	201	142	127	127	127	140	128	143	143	143
Canada	animal	GCF_002213305	144	144	18	126	142	126	141	146	147	154	143	143	148	128	145	147	128	1	0	141	138	135	142	112	109	156	143	141	141	137	138	198	138	139	140	139	145	200	141	126	126	126	139	127	142	142	142
Canada	animal	GCF_002213325	141	19	131	121	3	131	142	21	22	29	17	17	23	130	19	22	130	142	141	0	135	143	1	115	112	154	157	17	17	151	152	210	152	153	154	153	19	212	155	134	134	134	153	129	17	17	17
Canada	animal	GCF_002213345	8	138	128	124	136	118	124	140	139	146	137	137	142	120	139	141	120	139	138	135	0	116	136	120	119	136	131	136	136	125	126	180	126	127	128	127	139	182	129	105	105	105	127	119	136	136	136
Canada	animal	GCF_002213365	120	146	125	120	144	120	126	148	149	154	145	145	150	119	147	149	119	136	135	143	116	0	144	116	115	138	131	144	144	125	126	184	126	127	128	127	147	186	129	11	11	11	127	118	144	144	144
Canada	animal	GCF_002213385	142	20	132	122	4	132	143	22	23	30	18	18	24	131	20	23	131	141	142	1	136	144	0	116	113	155	158	18	18	152	153	211	153	154	155	154	20	213	156	135	135	135	154	130	18	18	18
India	food	GCF_002265245	126	118	102	104	116	110	135	120	121	128	117	117	122	123	119	121	123	113	112	115	120	116	116	0	5	135	127	116	116	121	122	178	122	123	124	123	119	180	125	107	107	107	123	122	116	116	116
USA	human	GCF_002278015	125	115	99	103	113	107	132	117	118	125	114	114	119	120	116	118	120	110	109	112	119	115	113	5	0	134	124	113	113	118	119	175	119	120	121	120	116	177	122	106	106	106	120	119	113	113	113
USA	animal	GCF_002360145	142	157	146	145	155	138	146	159	160	165	156	156	161	122	158	160	122	157	156	154	136	138	155	135	134	0	145	155	155	139	140	196	140	141	142	141	158	198	143	129	129	129	141	121	155	155	155
USA	animal	GCF_002360155	137	160	133	129	158	123	139	162	163	168	159	159	164	111	161	163	111	144	143	157	131	131	158	127	124	145	0	158	158	6	7	57	7	8	9	8	161	57	4	122	122	122	8	110	158	158	158
Malaysia	food	GCF_002930795	142	20	132	122	18	132	143	22	23	22	11	11	16	131	13	23	131	142	141	17	136	144	18	116	113	155	158	0	0	152	153	211	153	154	155	154	13	213	156	135	135	135	154	130	18	18	18
Malaysia	food	GCF_002930815	142	20	132	122	18	132	143	22	23	22	11	11	16	131	13	23	131	142	141	17	136	144	18	116	113	155	158	0	0	152	153	211	153	154	155	154	13	213	156	135	135	135	154	130	18	18	18
USA	animal	GCF_003320885	131	154	127	123	152	117	133	156	157	162	153	153	158	105	155	157	105	138	137	151	125	125	152	121	118	139	6	152	152	0	1	61	1	2	3	2	155	63	4	116	116	116	2	104	152	152	152
USA	animal	GCF_003320915	132	155	128	124	153	118	134	157	158	163	154	154	159	106	156	158	106	139	138	152	126	126	153	122	119	140	7	153	153	1	0	62	0	1	4	1	156	64	5	117	117	117	1	105	153	153	153
USA	animal	GCF_003320945	186	213	188	182	211	174	189	215	216	221	212	212	217	164	214	216	164	199	198	210	180	184	211	178	175	196	57	211	211	61	62	0	62	63	64	63	214	4	57	175	175	175	63	163	211	211	211
USA	animal	GCF_003320975	132	155	128	124	153	118	134	157	158	163	154	154	159	106	156	158	106	139	138	152	126	126	153	122	119	140	7	153	153	1	0	62	0	1	4	1	156	64	5	117	117	117	1	105	153	153	153
USA	animal	GCF_003320985	133	156	129	125	154	119	135	158	159	164	155	155	160	107	157	159	107	140	139	153	127	127	154	123	120	141	8	154	154	2	1	63	1	0	5	2	157	65	6	118	118	118	2	106	154	154	154
USA	animal	GCF_003321015	134	157	130	126	155	120	136	159	160	165	156	156	161	108	158	160	108	141	140	154	128	128	155	124	121	142	9	155	155	3	4	64	4	5	0	5	158	66	7	119	119	119	5	107	155	155	155
USA	animal	GCF_003321025	133	156	129	125	154	119	135	158	159	164	155	155	160	107	157	159	107	140	139	153	127	127	154	123	120	141	8	154	154	2	1	63	1	2	5	0	157	65	6	118	118	118	2	106	154	154	154
USA	animal	GCF_003321035	145	23	135	125	21	135	146	25	26	25	10	10	19	134	12	26	134	146	145	19	139	147	20	119	116	158	161	13	13	155	156	214	156	157	158	157	0	216	159	138	138	138	157	133	19	19	19
USA	animal	GCF_003321045	188	215	190	184	213	176	191	217	218	223	214	214	219	166	216	218	166	201	200	212	182	186	213	180	177	198	57	213	213	63	64	4	64	65	66	65	216	0	61	177	177	177	65	165	213	213	213
USA	animal	GCF_003321125	135	158	131	127	156	121	137	160	161	166	157	157	162	109	159	161	109	142	141	155	129	129	156	125	122	143	4	156	156	4	5	57	5	6	7	6	159	61	0	120	120	120	6	108	156	156	156
Canada	animal	GCF_003796045	111	137	116	111	135	111	115	139	140	145	136	136	141	110	138	140	110	127	126	134	105	11	135	107	106	129	122	135	135	116	117	175	117	118	119	118	138	177	120	0	0	0	118	109	135	135	135
Canada	animal	GCF_003796165	111	137	116	111	135	111	115	139	140	145	136	136	141	110	138	140	110	127	126	134	105	11	135	107	106	129	122	135	135	116	117	175	117	118	119	118	138	177	120	0	0	0	118	109	135	135	135
Canada	animal	GCF_003797335	111	137	116	111	135	111	115	139	140	145	136	136	141	110	138	140	110	127	126	134	105	11	135	107	106	129	122	135	135	116	117	175	117	118	119	118	138	177	120	0	0	0	118	109	135	135	135
Canada	animal	GCF_003797685	133	156	129	125	154	119	135	158	159	164	155	155	160	107	157	159	107	140	139	153	127	127	154	123	120	141	8	154	154	2	1	63	1	2	5	2	157	65	6	118	118	118	0	106	154	154	154
USA	animal	GCF_004099685	125	132	117	106	130	115	114	134	135	142	131	131	136	5	133	135	5	128	127	129	119	118	130	122	119	121	110	130	130	104	105	163	105	106	107	106	133	165	108	109	109	109	106	0	130	130	130
USA	animal	GCF_004099865	142	20	132	122	18	132	143	22	23	30	19	19	24	131	21	23	131	143	142	17	136	144	18	116	113	155	158	18	18	152	153	211	153	154	155	154	19	213	156	135	135	135	154	130	0	0	0
USA	animal	GCF_004099875	142	20	132	122	18	132	143	22	23	30	19	19	24	131	21	23	131	143	142	17	136	144	18	116	113	155	158	18	18	152	153	211	153	154	155	154	19	213	156	135	135	135	154	130	0	0	0
USA	animal	GCF_004099905	142	20	132	122	18	132	143	22	23	30	19	19	24	131	21	23	131	143	142	17	136	144	18	116	113	155	158	18	18	152	153	211	153	154	155	154	19	213	156	135	135	135	154	130	0	0	0
USA	animal	GCF_004099965	143	21	133	123	19	133	144	23	24	23	8	8	17	132	10	24	132	144	143	17	137	145	18	117	114	156	159	11	11	153	154	212	154	155	156	155	4	214	157	136	136	136	155	131	17	17	17
USA	human	GCF_004167465	126	116	100	104	114	108	133	118	119	126	115	115	120	121	117	119	121	111	110	113	120	116	114	6	3	135	125	114	114	119	120	176	120	121	122	121	117	178	123	107	107	107	121	120	114	114	114
Canada	human	GCF_004793905	146	24	136	126	22	136	147	26	27	30	19	19	24	135	21	27	135	147	146	21	140	148	22	120	117	159	162	18	18	156	157	215	157	158	159	158	21	217	160	139	139	139	158	134	22	22	22
USA	environment	GCF_004799745	4664	4667	4652	4650	4667	4665	4662	4665	4664	4675	4667	4667	4672	4666	4669	4666	4668	4661	4660	4668	4660	4666	4669	4663	4662	4664	4664	4665	4665	4660	4661	4669	4661	4662	4663	4662	4668	4671	4662	4657	4657	4657	4660	4667	4666	4666	4666
Canada	animal	GCF_005047985	142	20	132	122	18	132	143	22	23	30	19	19	24	131	21	23	131	143	142	17	136	144	18	116	113	155	158	18	18	152	153	211	153	154	155	154	21	213	156	135	135	135	154	130	18	18	18
USA	human	GCF_009890965	126	116	100	104	114	108	133	118	119	126	115	115	120	121	117	119	121	111	110	113	120	116	114	6	3	135	125	114	114	119	120	176	120	121	122	121	117	178	123	107	107	107	121	120	114	114	114
USA	human	GCF_009891005	126	116	100	104	114	108	133	118	119	126	115	115	120	121	117	119	121	111	110	113	120	116	114	6	3	135	125	114	114	119	120	176	120	121	122	121	117	178	123	107	107	107	121	120	114	114	114
USA	human	GCF_009891025	126	116	100	104	114	108	133	118	119	126	115	115	120	121	117	119	121	111	110	113	120	116	114	6	3	135	125	114	114	119	120	176	120	121	122	121	117	178	123	107	107	107	121	120	114	114	114
USA	human	GCF_009891035	126	116	100	104	114	108	133	118	119	126	115	115	120	121	117	119	121	111	110	113	120	116	114	6	3	135	125	114	114	119	120	176	120	121	122	121	117	178	123	107	107	107	121	120	114	114	114
USA	human	GCF_009891065	126	116	100	104	114	108	133	118	119	126	115	115	120	121	117	119	121	111	110	113	120	116	114	6	3	135	125	114	114	119	120	176	120	121	122	121	117	178	123	107	107	107	121	120	114	114	114
USA	human	GCF_009891085	126	116	100	104	114	108	133	118	119	126	115	115	120	121	117	119	121	111	110	113	120	116	114	6	3	135	125	114	114	119	120	176	120	121	122	121	117	178	123	107	107	107	121	120	114	114	114
USA	human	GCF_009891105	126	116	100	104	114	108	133	118	119	126	115	115	120	121	117	119	121	111	110	113	120	116	114	6	3	135	125	114	114	119	120	176	120	121	122	121	117	178	123	107	107	107	121	120	114	114	114
USA	human	GCF_009891125	126	116	100	104	114	108	133	118	119	126	115	115	120	121	117	119	121	111	110	113	120	116	114	6	3	135	125	114	114	119	120	176	120	121	122	121	117	178	123	107	107	107	121	120	114	114	114
USA	human	GCF_009891135	126	116	100	104	114	108	133	118	119	126	115	115	120	121	117	119	121	111	110	113	120	116	114	6	3	135	125	114	114	119	120	176	120	121	122	121	117	178	123	107	107	107	121	120	114	114	114
USA	human	GCF_009891145	126	116	100	104	114	108	133	118	119	126	115	115	120	121	117	119	121	111	110	113	120	116	114	6	3	135	125	114	114	119	120	176	120	121	122	121	117	178	123	107	107	107	121	120	114	114	114
USA	human	GCF_009891165	126	116	100	104	114	108	133	118	119	126	115	115	120	121	117	119	121	111	110	113	120	116	114	6	3	135	125	114	114	119	120	176	120	121	122	121	117	178	123	107	107	107	121	120	114	114	114
USA	human	GCF_009891205	126	116	100	104	114	108	133	118	119	126	115	115	120	121	117	119	121	111	110	113	120	116	114	6	3	135	125	114	114	119	120	176	120	121	122	121	117	178	123	107	107	107	121	120	114	114	114
USA	human	GCF_009891215	126	116	100	104	114	108	133	118	119	126	115	115	120	121	117	119	121	111	110	113	120	116	114	6	3	135	125	114	114	119	120	176	120	121	122	121	117	178	123	107	107	107	121	120	114	114	114
USA	human	GCF_009891225	126	116	100	104	114	108	133	118	119	126	115	115	120	121	117	119	121	111	110	113	120	116	114	6	3	135	125	114	114	119	120	176	120	121	122	121	117	178	123	107	107	107	121	120	114	114	114
USA	human	GCF_009891265	126	116	100	104	114	108	133	118	119	126	115	115	120	121	117	119	121	111	110	113	120	116	114	6	3	135	125	114	114	119	120	176	120	121	122	121	117	178	123	107	107	107	121	120	114	114	114
USA	human	GCF_009891275	126	116	100	104	114	108	133	118	119	126	115	115	120	121	117	119	121	111	110	113	120	116	114	6	3	135	125	114	114	119	120	176	120	121	122	121	117	178	123	107	107	107	121	120	114	114	114
USA	human	GCF_009891305	126	116	100	104	114	108	133	118	119	126	115	115	120	121	117	119	121	111	110	113	120	116	114	6	3	135	125	114	114	119	120	176	120	121	122	121	117	178	123	107	107	107	121	120	114	114	114
USA	human	GCF_009891325	126	116	100	104	114	108	133	118	119	126	115	115	120	121	117	119	121	111	110	113	120	116	114	6	3	135	125	114	114	119	120	176	120	121	122	121	117	178	123	107	107	107	121	120	114	114	114
USA	human	GCF_009891335	126	116	100	104	114	108	133	118	119	126	115	115	120	121	117	119	121	111	110	113	120	116	114	6	3	135	125	114	114	119	120	176	120	121	122	121	117	178	123	107	107	107	121	120	114	114	114
USA	human	GCF_009891365	126	116	100	104	114	108	133	118	119	126	115	115	120	121	117	119	121	111	110	113	120	116	114	6	3	135	125	114	114	119	120	176	120	121	122	121	117	178	123	107	107	107	121	120	114	114	114
USA	human	GCF_009891385	126	116	100	104	114	108	133	118	119	126	115	115	120	121	117	119	121	111	110	113	120	116	114	6	3	135	125	114	114	119	120	176	120	121	122	121	117	178	123	107	107	107	121	120	114	114	114
USA	human	GCF_009891405	126	116	100	104	114	108	133	118	119	126	115	115	120	121	117	119	121	111	110	113	120	116	114	6	3	135	125	114	114	119	120	176	120	121	122	121	117	178	123	107	107	107	121	120	114	114	114
USA	human	GCF_009891415	126	116	100	104	114	108	133	118	119	126	115	115	120	121	117	119	121	111	110	113	120	116	114	6	3	135	125	114	114	119	120	176	120	121	122	121	117	178	123	107	107	107	121	120	114	114	114
USA	human	GCF_009891435	126	116	100	104	114	108	133	118	119	126	115	115	120	121	117	119	121	111	110	113	120	116	114	6	3	135	125	114	114	119	120	176	120	121	122	121	117	178	123	107	107	107	121	120	114	114	114
USA	human	GCF_009891465	126	116	100	104	114	108	133	118	119	126	115	115	120	121	117	119	121	111	110	113	120	116	114	6	3	135	125	114	114	119	120	176	120	121	122	121	117	178	123	107	107	107	121	120	114	114	114
USA	human	GCF_009891485	126	116	100	104	114	108	133	118	119	126	115	115	120	121	117	119	121	111	110	113	120	116	114	6	3	135	125	114	114	119	120	176	120	121	122	121	117	178	123	107	107	107	121	120	114	114	114
USA	human	GCF_009891515	126	116	100	104	114	108	133	118	119	126	115	115	120	121	117	119	121	111	110	113	120	116	114	6	3	135	125	114	114	119	120	176	120	121	122	121	117	178	123	107	107	107	121	120	114	114	114
USA	human	GCF_009893005	126	116	100	104	114	108	133	118	119	126	115	115	120	121	117	119	121	111	110	113	120	116	114	6	3	135	125	114	114	119	120	176	120	121	122	121	117	178	123	107	107	107	121	120	114	114	114
USA	human	GCF_009893015	126	116	100	104	114	108	133	118	119	126	115	115	120	121	117	119	121	111	110	113	120	116	114	6	3	135	125	114	114	119	120	176	120	121	122	121	117	178	123	107	107	107	121	120	114	114	114
USA	human	GCF_009893035	126	116	100	104	114	108	133	118	119	126	115	115	120	121	117	119	121	111	110	113	120	116	114	6	3	135	125	114	114	119	120	176	120	121	122	121	117	178	123	107	107	107	121	120	114	114	114
USA	human	GCF_009893065	126	116	100	104	114	108	133	118	119	126	115	115	120	121	117	119	121	111	110	113	120	116	114	6	3	135	125	114	114	119	120	176	120	121	122	121	117	178	123	107	107	107	121	120	114	114	114
USA	human	GCF_009893105	126	116	100	104	114	108	133	118	119	126	115	115	120	121	117	119	121	111	110	113	120	116	114	6	3	135	125	114	114	119	120	176	120	121	122	121	117	178	123	107	107	107	121	120	114	114	114
USA	human	GCF_009893115	126	116	100	104	114	108	133	118	119	126	115	115	120	121	117	119	121	111	110	113	120	116	114	6	3	135	125	114	114	119	120	176	120	121	122	121	117	178	123	107	107	107	121	120	114	114	114
USA	human	GCF_009893145	126	116	100	104	114	108	133	118	119	126	115	115	120	121	117	119	121	111	110	113	120	116	114	6	3	135	125	114	114	119	120	176	120	121	122	121	117	178	123	107	107	107	121	120	114	114	114
USA	human	GCF_009893155	126	116	100	104	114	108	133	118	119	126	115	115	120	121	117	119	121	111	110	113	120	116	114	6	3	135	125	114	114	119	120	176	120	121	122	121	117	178	123	107	107	107	121	120	114	114	114
USA	human	GCF_009893165	126	116	100	104	114	108	133	118	119	126	115	115	120	121	117	119	121	111	110	113	120	116	114	6	3	135	125	114	114	119	120	176	120	121	122	121	117	178	123	107	107	107	121	120	114	114	114
USA	human	GCF_009893205	126	116	100	104	114	108	133	118	119	126	115	115	120	121	117	119	121	111	110	113	120	116	114	6	3	135	125	114	114	119	120	176	120	121	122	121	117	178	123	107	107	107	121	120	114	114	114
USA	human	GCF_009893225	126	116	100	104	114	108	133	118	119	126	115	115	120	121	117	119	121	111	110	113	120	116	114	6	3	135	125	114	114	119	120	176	120	121	122	121	117	178	123	107	107	107	121	120	114	114	114
USA	human	GCF_009893245	126	116	100	104	114	108	133	118	119	126	115	115	120	121	117	119	121	111	110	113	120	116	114	6	3	135	125	114	114	119	120	176	120	121	122	121	117	178	123	107	107	107	121	120	114	114	114
USA	human	GCF_009893255	126	116	100	104	114	108	133	118	119	126	115	115	120	121	117	119	121	111	110	113	120	116	114	6	3	135	125	114	114	119	120	176	120	121	122	121	117	178	123	107	107	107	121	120	114	114	114
USA	human	GCF_009893285	126	116	100	104	114	108	133	118	119	126	115	115	120	121	117	119	121	111	110	113	120	116	114	6	3	135	125	114	114	119	120	176	120	121	122	121	117	178	123	107	107	107	121	120	114	114	114
USA	human	GCF_009893305	126	116	100	104	114	108	133	118	119	126	115	115	120	121	117	119	121	111	110	113	120	116	114	6	3	135	125	114	114	119	120	176	120	121	122	121	117	178	123	107	107	107	121	120	114	114	114
USA	human	GCF_009893315	126	116	100	104	114	108	133	118	119	126	115	115	120	121	117	119	121	111	110	113	120	116	114	6	3	135	125	114	114	119	120	176	120	121	122	121	117	178	123	107	107	107	121	120	114	114	114
USA	human	GCF_009893345	126	116	100	104	114	108	133	118	119	126	115	115	120	121	117	119	121	111	110	113	120	116	114	6	3	135	125	114	114	119	120	176	120	121	122	121	117	178	123	107	107	107	121	120	114	114	114
USA	human	GCF_009893365	126	116	100	104	114	108	133	118	119	126	115	115	120	121	117	119	121	111	110	113	120	116	114	6	3	135	125	114	114	119	120	176	120	121	122	121	117	178	123	107	107	107	121	120	114	114	114
USA	human	GCF_009893385	126	116	100	104	114	108	133	118	119	126	115	115	120	121	117	119	121	111	110	113	120	116	114	6	3	135	125	114	114	119	120	176	120	121	122	121	117	178	123	107	107	107	121	120	114	114	114
USA	human	GCF_009893405	126	116	100	104	114	108	133	118	119	126	115	115	120	121	117	119	121	111	110	113	120	116	114	6	3	135	125	114	114	119	120	176	120	121	122	121	117	178	123	107	107	107	121	120	114	114	114
USA	human	GCF_009893415	126	116	100	104	114	108	133	118	119	126	115	115	120	121	117	119	121	111	110	113	120	116	114	6	3	135	125	114	114	119	120	176	120	121	122	121	117	178	123	107	107	107	121	120	114	114	114
USA	human	GCF_009893425	126	116	100	104	114	108	133	118	119	126	115	115	120	121	117	119	121	111	110	113	120	116	114	6	3	135	125	114	114	119	120	176	120	121	122	121	117	178	123	107	107	107	121	120	114	114	114
USA	human	GCF_009893465	126	116	100	104	114	108	133	118	119	126	115	115	120	121	117	119	121	111	110	113	120	116	114	6	3	135	125	114	114	119	120	176	120	121	122	121	117	178	123	107	107	107	121	120	114	114	114
USA	human	GCF_009893485	126	116	100	104	114	108	133	118	119	126	115	115	120	121	117	119	121	111	110	113	120	116	114	6	3	135	125	114	114	119	120	176	120	121	122	121	117	178	123	107	107	107	121	120	114	114	114
USA	human	GCF_009893495	126	116	100	104	114	108	133	118	119	126	115	115	120	121	117	119	121	111	110	113	120	116	114	6	3	135	125	114	114	119	120	176	120	121	122	121	117	178	123	107	107	107	121	120	114	114	114
USA	human	GCF_009893525	126	116	100	104	114	108	133	118	119	126	115	115	120	121	117	119	121	111	110	113	120	116	114	6	3	135	125	114	114	119	120	176	120	121	122	121	117	178	123	107	107	107	121	120	114	114	114
USA	human	GCF_009893535	126	116	100	104	114	108	133	118	119	126	115	115	120	121	117	119	121	111	110	113	120	116	114	6	3	135	125	114	114	119	120	176	120	121	122	121	117	178	123	107	107	107	121	120	114	114	114
USA	human	GCF_009893565	126	116	100	104	114	108	133	118	119	126	115	115	120	121	117	119	121	111	110	113	120	116	114	6	3	135	125	114	114	119	120	176	120	121	122	121	117	178	123	107	107	107	121	120	114	114	114
USA	human	GCF_009893575	126	116	100	104	114	108	133	118	119	126	115	115	120	121	117	119	121	111	110	113	120	116	114	6	3	135	125	114	114	119	120	176	120	121	122	121	117	178	123	107	107	107	121	120	114	114	114
USA	human	GCF_009893595	126	116	100	104	114	108	133	118	119	126	115	115	120	121	117	119	121	111	110	113	120	116	114	6	3	135	125	114	114	119	120	176	120	121	122	121	117	178	123	107	107	107	121	120	114	114	114
USA	human	GCF_009893615	126	116	100	104	114	108	133	118	119	126	115	115	120	121	117	119	121	111	110	113	120	116	114	6	3	135	125	114	114	119	120	176	120	121	122	121	117	178	123	107	107	107	121	120	114	114	114
USA	human	GCF_009893635	126	116	100	104	114	108	133	118	119	126	115	115	120	121	117	119	121	111	110	113	120	116	114	6	3	135	125	114	114	119	120	176	120	121	122	121	117	178	123	107	107	107	121	120	114	114	114
USA	human	GCF_009893665	126	116	100	104	114	108	133	118	119	126	115	115	120	121	117	119	121	111	110	113	120	116	114	6	3	135	125	114	114	119	120	176	120	121	122	121	117	178	123	107	107	107	121	120	114	114	114
USA	human	GCF_009893675	126	116	100	104	114	108	133	118	119	126	115	115	120	121	117	119	121	111	110	113	120	116	114	6	3	135	125	114	114	119	120	176	120	121	122	121	117	178	123	107	107	107	121	120	114	114	114
USA	human	GCF_009893685	126	116	100	104	114	108	133	118	119	126	115	115	120	121	117	119	121	111	110	113	120	116	114	6	3	135	125	114	114	119	120	176	120	121	122	121	117	178	123	107	107	107	121	120	114	114	114
USA	human	GCF_009893715	126	116	100	104	114	108	133	118	119	126	115	115	120	121	117	119	121	111	110	113	120	116	114	6	3	135	125	114	114	119	120	176	120	121	122	121	117	178	123	107	107	107	121	120	114	114	114
USA	human	GCF_009893725	126	116	100	104	114	108	133	118	119	126	115	115	120	121	117	119	121	111	110	113	120	116	114	6	3	135	125	114	114	119	120	176	120	121	122	121	117	178	123	107	107	107	121	120	114	114	114
USA	human	GCF_009893765	127	117	101	105	115	109	134	119	120	127	116	116	121	122	118	120	122	112	111	114	121	117	115	7	4	136	126	115	115	120	121	177	121	122	123	122	118	179	124	108	108	108	122	121	115	115	115
USA	human	GCF_009893785	126	116	100	104	114	108	133	118	119	126	115	115	120	121	117	119	121	111	110	113	120	116	114	6	3	135	125	114	114	119	120	176	120	121	122	121	117	178	123	107	107	107	121	120	114	114	114
USA	human	GCF_009893795	126	116	100	104	114	108	133	118	119	126	115	115	120	121	117	119	121	111	110	113	120	116	114	6	3	135	125	114	114	119	120	176	120	121	122	121	117	178	123	107	107	107	121	120	114	114	114
USA	human	GCF_009893805	126	116	100	104	114	108	133	118	119	126	115	115	120	121	117	119	121	111	110	113	120	116	114	6	3	135	125	114	114	119	120	176	120	121	122	121	117	178	123	107	107	107	121	120	114	114	114
USA	human	GCF_009893825	126	116	100	104	114	108	133	118	119	126	115	115	120	121	117	119	121	111	110	113	120	116	114	6	3	135	125	114	114	119	120	176	120	121	122	121	117	178	123	107	107	107	121	120	114	114	114
USA	human	GCF_009893865	126	116	100	104	114	108	133	118	119	126	115	115	120	121	117	119	121	111	110	113	120	116	114	6	3	135	125	114	114	119	120	176	120	121	122	121	117	178	123	107	107	107	121	120	114	114	114
USA	human	GCF_009893885	126	116	100	104	114	108	133	118	119	126	115	115	120	121	117	119	121	111	110	113	120	116	114	6	3	135	125	114	114	119	120	176	120	121	122	121	117	178	123	107	107	107	121	120	114	114	114
USA	human	GCF_009893895	126	116	100	104	114	108	133	118	119	126	115	115	120	121	117	119	121	111	110	113	120	116	114	6	3	135	125	114	114	119	120	176	120	121	122	121	117	178	123	107	107	107	121	120	114	114	114
USA	human	GCF_009893915	126	116	100	104	114	108	133	118	119	126	115	115	120	121	117	119	121	111	110	113	120	116	114	6	3	135	125	114	114	119	120	176	120	121	122	121	117	178	123	107	107	107	121	120	114	114	114
USA	human	GCF_009893945	126	116	100	104	114	108	133	118	119	126	115	115	120	121	117	119	121	111	110	113	120	116	114	6	3	135	125	114	114	119	120	176	120	121	122	121	117	178	123	107	107	107	121	120	114	114	114
USA	human	GCF_009893955	126	116	100	104	114	108	133	118	119	126	115	115	120	121	117	119	121	111	110	113	120	116	114	6	3	135	125	114	114	119	120	176	120	121	122	121	117	178	123	107	107	107	121	120	114	114	114
USA	human	GCF_009893985	126	116	100	104	114	108	133	118	119	126	115	115	120	121	117	119	121	111	110	113	120	116	114	6	3	135	125	114	114	119	120	176	120	121	122	121	117	178	123	107	107	107	121	120	114	114	114
USA	human	GCF_009894005	126	116	100	104	114	108	133	118	119	126	115	115	120	121	117	119	121	111	110	113	120	116	114	6	3	135	125	114	114	119	120	176	120	121	122	121	117	178	123	107	107	107	121	120	114	114	114
USA	human	GCF_009894015	126	116	100	104	114	108	133	118	119	126	115	115	120	121	117	119	121	111	110	113	120	116	114	6	3	135	125	114	114	119	120	176	120	121	122	121	117	178	123	107	107	107	121	120	114	114	114
USA	human	GCF_009894025	126	116	100	104	114	108	133	118	119	126	115	115	120	121	117	119	121	111	110	113	120	116	114	6	3	135	125	114	114	119	120	176	120	121	122	121	117	178	123	107	107	107	121	120	114	114	114
USA	human	GCF_009894065	126	116	100	104	114	108	133	118	119	126	115	115	120	121	117	119	121	111	110	113	120	116	114	6	3	135	125	114	114	119	120	176	120	121	122	121	117	178	123	107	107	107	121	120	114	114	114
USA	human	GCF_009894085	126	116	100	104	114	108	133	118	119	126	115	115	120	121	117	119	121	111	110	113	120	116	114	6	3	135	125	114	114	119	120	176	120	121	122	121	117	178	123	107	107	107	121	120	114	114	114
USA	human	GCF_009894105	126	116	100	104	114	108	133	118	119	126	115	115	120	121	117	119	121	111	110	113	120	116	114	6	3	135	125	114	114	119	120	176	120	121	122	121	117	178	123	107	107	107	121	120	114	114	114
USA	human	GCF_009894125	126	116	100	104	114	108	133	118	119	126	115	115	120	121	117	119	121	111	110	113	120	116	114	6	3	135	125	114	114	119	120	176	120	121	122	121	117	178	123	107	107	107	121	120	114	114	114
USA	human	GCF_009894135	126	116	100	104	114	108	133	118	119	126	115	115	120	121	117	119	121	111	110	113	120	116	114	6	3	135	125	114	114	119	120	176	120	121	122	121	117	178	123	107	107	107	121	120	114	114	114
USA	human	GCF_009894165	126	116	100	104	114	108	133	118	119	126	115	115	120	121	117	119	121	111	110	113	120	116	114	6	3	135	125	114	114	119	120	176	120	121	122	121	117	178	123	107	107	107	121	120	114	114	114
USA	human	GCF_009894175	126	116	100	104	114	108	133	118	119	126	115	115	120	121	117	119	121	111	110	113	120	116	114	6	3	135	125	114	114	119	120	176	120	121	122	121	117	178	123	107	107	107	121	120	114	114	114
China	animal	GCF_009906415	137	15	127	117	13	127	138	17	18	25	14	14	19	126	16	18	126	138	137	12	131	139	13	111	108	150	153	13	13	147	148	206	148	149	150	149	16	208	151	130	130	130	149	125	13	13	13
China	animal	GCF_009906435	136	14	126	116	12	126	137	16	17	24	13	13	18	125	15	17	125	137	136	11	130	138	12	110	107	149	152	12	12	146	147	205	147	148	149	148	15	207	150	129	129	129	148	124	12	12	12
China	animal	GCF_009906445	136	14	126	116	12	126	137	16	17	24	13	13	18	125	15	17	125	137	136	11	130	138	12	110	107	149	152	12	12	146	147	205	147	148	149	148	15	207	150	129	129	129	148	124	12	12	12
China	animal	GCF_009906475	135	156	135	128	154	127	139	158	159	166	155	155	160	129	157	159	129	146	145	153	129	139	154	128	127	137	133	154	154	127	128	188	128	129	130	129	157	190	131	130	130	130	129	128	154	154	154
China	animal	GCF_009906485	121	139	115	114	137	17	123	141	142	149	138	138	143	117	140	142	117	126	125	136	115	117	137	107	106	135	122	137	137	116	117	173	117	118	119	118	140	175	120	108	108	108	118	116	137	137	137
China	animal	GCF_009906515	137	15	127	117	13	127	138	17	18	25	14	14	19	126	16	18	126	138	137	12	131	139	13	111	108	150	153	13	13	147	148	206	148	149	150	149	16	208	151	130	130	130	149	125	13	13	13
China	animal	GCF_009906535	136	14	126	116	12	126	137	16	17	24	13	13	18	125	15	17	125	137	136	11	130	138	12	110	107	149	152	12	12	146	147	205	147	148	149	148	15	207	150	129	129	129	148	124	12	12	12
China	animal	GCF_009906545	136	14	126	116	12	126	137	16	17	24	13	13	18	125	15	17	125	137	136	11	130	138	12	110	107	149	152	12	12	146	147	205	147	148	149	148	15	207	150	129	129	129	148	124	12	12	12
China	animal	GCF_009906585	123	141	117	116	139	19	125	143	144	151	140	140	145	119	142	144	119	128	127	138	117	117	139	107	106	137	122	139	139	116	117	173	117	118	119	118	142	175	120	110	110	110	118	118	139	139	139
China	animal	GCF_009913715	24	141	125	128	139	120	126	143	144	149	140	140	145	121	142	144	121	136	135	138	18	120	139	122	121	136	133	139	139	127	128	182	128	129	130	129	142	184	131	109	109	109	129	120	139	139	139
China	animal	GCF_012222705	24	141	125	128	139	120	126	143	144	149	140	140	145	121	142	144	121	136	135	138	18	120	139	122	121	136	133	139	139	127	128	182	128	129	130	129	142	184	131	109	109	109	129	120	139	139	139
Germany	animal	GCF_012843775	137	15	127	117	5	127	138	17	18	25	14	14	19	126	16	18	126	138	137	4	131	139	5	111	108	150	153	13	13	147	148	206	148	149	150	149	16	208	151	130	130	130	149	125	13	13	13
unknown	unknown	GCF_900448015	130	124	116	0	122	118	137	126	127	134	123	123	128	107	125	127	107	127	126	121	124	120	122	104	103	145	129	122	122	123	124	182	124	125	126	125	125	184	127	111	111	111	125	106	122	122	122
unknown	animal	GCF_900636615	145	154	136	142	152	127	131	156	157	164	153	153	158	132	155	157	132	147	146	151	139	144	152	135	132	157	135	152	152	129	130	190	130	131	132	131	155	192	133	135	135	135	131	131	152	152	152
unknown	unknown	GCF_900683505	149	27	139	129	25	139	150	29	30	29	18	18	23	138	20	30	138	150	149	24	143	151	25	123	120	162	165	17	17	159	160	218	160	161	162	161	20	220	163	142	142	142	161	137	25	25	25
unknown	unknown	GCF_901543075	149	27	139	129	25	139	150	29	30	29	18	18	23	138	20	30	138	150	149	24	143	151	25	123	120	162	165	17	17	159	160	218	160	161	162	161	20	220	163	142	142	142	161	137	25	25	25
unknown	unknown	GCF_901543435	149	27	139	27	27	129	25	139	150	27	29	30	17	18	18	11	138	20	30	138	150	149	24	143	151	25	123	120	162	165	17	17	159	160	218	160	161	162	161	20	220	163	142	142	142	161	137
Italy	animal	S212	1	143	133	129	141	123	129	145	146	151	142	142	147	125	144	146	125	144	143	140	7	119	141	125	124	141	136	141	141	130	131	185	131	132	133	132	144	187	134	110	110	110	132	124	141	141	141
[truncated: 267 more columns]

## Sheet: matrix E. thailandicus
Country	Origin	snp-dists 0.6.3	GCF_001652875	GCF_001886265	GCF_002290025	GCF_007989705	S155
Canada	animal	GCF_001652875	0	9660	9000	9662	9638
Thailand	food	GCF_001886265	9660	0	7991	2	7866
Canada	waste water	GCF_002290025	9000	7991	0	7993	7574
Japan	food	GCF_007989705	9662	2	7993	0	7868
Italy	animal	S155	9638	7866	7574	7868	0

## Sheet: matrix E. avium
Country	Origin	snp-dists 0.6.3	GCF_000406965	GCF_001057755	GCF_001885775	GCF_002891025	GCF_002891055	GCF_003463225	GCF_003711125	GCF_003797545	GCF_004010255	GCF_005347505	GCF_005844645	GCF_007273495	GCF_007273515	GCF_009875375	GCF_009875385	GCF_009875405	GCF_009875425	GCF_901212505	GCF_901212565	GCF_901212595	GCF_902167725	GCF_902167855	GCF_902385275	S173	S176	S193	S252
Germany	human	GCF_000406965	0	16722	11	16577	24570	5413	16721	2371	23927	23605	1843	427	23928	22620	22631	22621	22620	21773	1864	1808	399	399	5413	20211	17866	24918	229
USA	human	GCF_001057755	16722	0	16721	376	23391	17701	39	16372	25411	17313	16830	16834	7924	22784	22795	22785	22784	20761	16847	18016	16811	16811	17701	20219	23387	25421	16763
Mongolia	human	GCF_001885775	11	16721	0	16580	24569	5416	16724	2374	23930	23608	1842	426	23927	22619	22630	22620	22619	21776	1863	1807	402	402	5416	20210	17869	24921	232
USA	human	GCF_002891025	16577	376	16580	0	23341	17559	375	16229	25371	17294	16685	16695	7948	22710	22721	22711	22710	20706	16702	17875	16668	16668	17559	20208	23268	25414	16618
USA	human	GCF_002891055	24570	23391	24569	23341	0	24569	23394	24371	25284	22134	24665	24596	22353	23310	23321	23311	23310	23553	24682	24749	24587	24587	24569	23032	25010	26329	24613
China	human	GCF_003463225	5413	17701	5416	17559	24569	0	17700	7482	24530	23416	6751	5546	24283	17591	17602	17592	17591	16710	6772	6946	5520	5520	0	21008	19542	25396	5451
USA	human	GCF_003711125	16721	39	16724	375	23394	17700	0	16371	25410	17312	16833	16837	7927	22787	22798	22788	22787	20760	16850	18019	16810	16810	17700	20222	23386	25420	16762
Canada	animal	GCF_003797545	2371	16372	2374	16229	24371	7482	16371	0	24275	22211	3832	2469	23565	21234	21245	21235	21234	20378	3853	3872	2441	2441	7482	21420	19167	25114	2400
Italy	human	GCF_004010255	23927	25411	23930	25371	25284	24530	25410	24275	0	23767	24006	24042	25330	24845	24856	24846	24845	24700	24031	24196	24034	24034	24530	24959	24853	15953	23968
China	human	GCF_005347505	23605	17313	23608	17294	22134	23416	17312	22211	23767	0	23671	23712	18191	11827	11838	11828	11827	8661	23694	22978	23698	23698	23416	20039	20784	25369	23644
USA	human	GCF_005844645	1843	16830	1842	16685	24665	6751	16833	3832	24006	23671	0	1974	24024	22642	22653	22643	22642	21836	71	3377	1950	1950	6751	20405	16454	24887	1882
USA	human	GCF_007273495	427	16834	426	16695	24596	5546	16837	2469	24042	23712	1974	0	24016	22735	22746	22736	22735	21875	1995	1826	290	290	5546	20297	17924	25048	466
USA	human	GCF_007273515	23928	7924	23927	7948	22353	24283	7927	23565	25330	18191	24024	24016	0	23501	23512	23502	23501	23347	24041	24037	23998	23998	24283	15265	24611	25247	23970
USA	human	GCF_009875375	22620	22784	22619	22710	23310	17591	22787	21234	24845	11827	22642	22735	23501	0	11	3	2	6375	22667	22622	22712	22712	17591	22764	22733	25288	22658
USA	human	GCF_009875385	22631	22795	22630	22721	23321	17602	22798	21245	24856	11838	22653	22746	23512	11	0	14	13	6386	22678	22633	22723	22723	17602	22775	22744	25299	22669
USA	human	GCF_009875405	22621	22785	22620	22711	23311	17592	22788	21235	24846	11828	22643	22736	23502	3	14	0	3	6376	22668	22623	22713	22713	17592	22765	22734	25289	22659
USA	human	GCF_009875425	22620	22784	22619	22710	23310	17591	22787	21234	24845	11827	22642	22735	23501	2	13	3	0	6375	22667	22622	22712	22712	17591	22764	22733	25288	22658
USA	human	GCF_901212505	21773	20761	21776	20706	23553	16710	20760	20378	24700	8661	21836	21875	23347	6375	6386	6376	6375	0	21861	21777	21863	21863	16710	24701	22554	25351	21809
USA	human	GCF_901212565	1864	16847	1863	16702	24682	6772	16850	3853	24031	23694	71	1995	24041	22667	22678	22668	22667	21861	0	3398	1971	1971	6772	20428	16479	24907	1903
USA	human	GCF_901212595	1808	18016	1807	17875	24749	6946	18019	3872	24196	22978	3377	1826	24037	22622	22633	22623	22622	21777	3398	0	1803	1803	6946	20346	16411	25206	1847
Bangladesh	human	GCF_902167725	399	16811	402	16668	24587	5520	16810	2441	24034	23698	1950	290	23998	22712	22723	22713	22712	21863	1971	1803	0	0	5520	20276	17897	25024	438
Bangladesh	human	GCF_902167855	399	16811	402	16668	24587	5520	16810	2441	24034	23698	1950	290	23998	22712	22723	22713	22712	21863	1971	1803	0	0	5520	20276	17897	25024	438
China	human	GCF_902385275	5413	17701	5416	17559	24569	0	17700	7482	24530	23416	6751	5546	24283	17591	17602	17592	17591	16710	6772	6946	5520	5520	0	21008	19542	25396	5451
Italy	animal	S173	20211	20219	20210	20208	23032	21008	20222	21420	24959	20039	20405	20297	15265	22764	22775	22765	22764	24701	20428	20346	20276	20276	21008	0	19592	25698	20249
Italy	animal	S176	17866	23387	17869	23268	25010	19542	23386	19167	24853	20784	16454	17924	24611	22733	22744	22734	22733	22554	16479	16411	17897	17897	19542	19592	0	25465	17901
Italy	animal	S193	24918	25421	24921	25414	26329	25396	25420	25114	15953	25369	24887	25048	25247	25288	25299	25289	25288	25351	24907	25206	25024	25024	25396	25698	25465	0	24959
Italy	animal	S252	229	16763	232	16618	24613	5451	16762	2400	23968	23644	1882	466	23970	22658	22669	22659	22658	21809	1903	1847	438	438	5451	20249	17901	24959	0

## Sheet: matrix E. faecium ST21
Country	Origin	snp-dists 0.6.3	ASM129848v1	ASM141269v1	ASM294421v1	ASM332011v1	ASM332016v1	ASM332069v1	Ente_faec_E1573_V1	GCA_900635365.1	GCA_902162355.1	S345
USA	human	ASM129848v1	0	380	3075	3071	2944	3072	3768	3292	1866	182
Germany	unknown	ASM141269v1	380	0	3421	3417	3292	3418	4013	3543	2214	530
USA	animal	ASM294421v1	3075	3421	0	44	693	7	3607	2977	1847	3093
USA	animal	ASM332011v1	3071	3417	44	0	689	41	3603	2973	1843	3089
USA	animal	ASM332016v1	2944	3292	693	689	0	690	3539	2904	1501	2962
USA	animal	ASM332069v1	3072	3418	7	41	690	0	3604	2974	1844	3090
Belgium	animal	GCA_000321765.1	3768	4013	3607	3603	3539	3604	0	2981	3022	3786
Netherlands	unknown	GCA_900635365.1	3292	3543	2977	2973	2904	2974	2981	0	2049	3310
United Kingdom	human	GCA_902162355.1	1866	2214	1847	1843	1501	1844	3022	2049	0	1884
Italy	animal	S345	182	530	3093	3089	2962	3090	3786	3310	1884	0

## Sheet: matrix E. faecalis ST16
Country	Origin	snp-dists 0.6.3	GCA_000147595	GCA_000157455	GCA_000293985	GCA_000390645	GCA_000390685	GCA_000390765	GCA_000390805	GCA_000390825	GCA_000390845	GCA_000390865	GCA_000390905	GCA_000390925	GCA_000391545	GCA_000479085	GCA_000739195	GCA_001052215	GCA_001058195	GCA_001075715	GCA_001263775	GCA_002250145	GCA_002944295	GCA_002947715	GCA_002948535	GCA_002949015	GCA_003075175	GCA_003319365	GCA_003319895	GCA_003962325	GCA_003962575	GCA_003962635	GCA_003962725	GCA_003962745	GCA_003962835	GCA_004102975	GCA_004102985	GCA_004103005	GCA_004103185	GCA_004103195	GCA_004103315	GCA_004103425	GCA_005845015	GCA_006349345	GCA_006541095	GCA_007034765	GCA_007034965	GCA_007035085	GCA_007035185
Unknown	human	GCA_000147595	0	68	4773	68	68	136	70	69	65	67	76	67	81	77	78	79	751	88	67	288	82	102	86	81	98	112	106	134	123	133	142	125	135	1035	124	1030	737	734	1510	115	86	102	83	85	83	116	124
Unknown	human	GCA_000157455	68	0	4747	32	32	110	34	33	29	31	30	31	45	51	52	53	725	62	41	262	56	76	60	55	72	86	80	108	97	107	116	99	109	1009	98	1004	711	708	1484	89	60	76	57	59	57	88	96
USA	human	GCA_000293985	4773	4747	0	4745	4745	4783	4747	4746	4742	4744	4753	4744	4758	4748	4755	4756	5370	4765	4744	4633	4759	4775	4763	4758	4775	4771	4765	4807	4758	4806	4751	4798	4808	5670	4799	5663	5410	5407	6085	4788	4763	4779	4760	4762	4760	4793	4801
Denmark	human	GCA_000390645	68	32	4745	0	22	108	26	23	21	23	38	23	43	49	50	51	723	60	39	260	54	74	58	53	70	84	78	106	95	105	114	97	107	1007	96	1002	709	706	1482	87	58	74	55	57	55	86	94
Denmark	animal	GCA_000390685	68	32	4745	22	0	108	26	23	21	23	38	23	43	49	50	51	723	60	39	260	54	74	58	53	70	84	78	106	95	105	114	97	107	1007	96	1002	709	706	1482	87	58	74	55	57	55	86	94
Denmark	animal	GCA_000390765	136	110	4783	108	108	0	110	109	105	107	116	107	121	113	118	119	791	128	107	294	122	138	126	121	138	134	128	174	163	173	182	165	175	1075	164	1070	777	774	1516	155	126	142	123	125	123	156	164
Denmark	animal	GCA_000390805	70	34	4747	26	26	110	0	27	23	23	40	25	45	51	52	53	725	62	41	262	56	76	60	55	72	86	80	108	97	107	116	99	109	1009	98	1004	711	708	1484	89	60	76	57	59	57	88	96
Denmark	animal	GCA_000390825	69	33	4746	23	23	109	27	0	22	24	39	24	44	50	51	52	724	61	40	261	55	75	59	54	71	85	79	107	96	106	115	98	108	1008	97	1003	710	707	1483	88	59	75	56	58	56	87	95
Denmark	animal	GCA_000390845	65	29	4742	21	21	105	23	22	0	20	35	18	40	46	47	48	720	57	36	257	51	71	55	50	67	81	75	103	92	102	111	94	104	1004	93	999	706	703	1479	84	55	71	52	54	52	83	91
Denmark	animal	GCA_000390865	67	31	4744	23	23	107	23	24	20	0	37	22	42	48	49	50	722	59	38	259	53	73	57	52	69	83	77	105	94	104	113	96	106	1006	95	1001	708	705	1481	86	57	73	54	56	54	85	93
Denmark	animal	GCA_000390905	76	30	4753	38	38	116	40	39	35	37	0	37	51	57	58	59	731	68	47	268	62	82	66	61	78	92	86	114	103	113	122	105	115	1015	104	1010	717	714	1490	95	66	82	63	65	63	94	102
Denmark	animal	GCA_000390925	67	31	4744	23	23	107	25	24	18	22	37	0	42	48	49	50	722	59	38	259	53	73	57	52	69	83	77	105	94	104	113	96	106	1006	95	1001	708	705	1481	86	57	73	54	56	54	85	93
Denmark	animal	GCA_000391545	81	45	4758	43	43	121	45	44	40	42	51	42	0	62	63	64	736	73	52	273	67	87	71	66	83	97	91	119	108	118	127	110	120	1020	109	1015	722	719	1495	99	71	87	68	70	68	99	107
Australia	unknown	GCA_000479085	77	51	4748	49	49	113	51	50	46	48	57	48	62	0	59	60	732	69	48	265	63	73	67	62	79	89	83	115	104	114	123	106	116	1016	105	1011	718	715	1485	96	67	83	64	66	64	97	105
United Kingdom	human	GCA_000739195	78	52	4755	50	50	118	52	51	47	49	58	49	63	59	0	61	733	70	49	270	64	84	68	63	80	94	88	116	105	115	124	107	117	1017	106	1012	719	716	1492	97	68	84	65	67	65	98	106
USA	human	GCA_001052215	79	53	4756	51	51	119	53	52	48	50	59	50	64	60	61	0	734	71	44	271	65	85	69	64	81	95	89	117	106	116	125	108	118	1018	107	1013	720	717	1493	98	69	85	66	68	66	99	107
USA	human	GCA_001058195	751	725	5370	723	723	791	725	724	720	722	731	722	736	732	733	734	0	743	722	885	737	757	741	736	753	767	761	789	778	788	797	780	790	1044	779	1039	938	935	1495	770	741	757	738	740	738	771	779
USA	human	GCA_001075715	88	62	4765	60	60	128	62	61	57	59	68	59	73	69	70	71	743	0	59	280	72	94	76	71	90	104	98	126	115	125	133	117	127	1027	116	1022	729	726	1502	107	78	94	75	77	75	108	116
China	animal	GCA_001263775	67	41	4744	39	39	107	41	40	36	38	47	38	52	48	49	44	722	59	0	259	53	73	57	52	69	83	77	105	94	104	113	96	106	1006	95	1001	708	705	1481	86	57	73	54	56	54	87	95
Colombia	animal	GCA_002250145	288	262	4633	260	260	294	262	261	257	259	268	259	273	265	270	271	885	280	259	0	274	290	278	273	290	286	280	322	273	321	264	313	323	1185	314	1180	925	922	1596	303	278	294	275	277	275	308	316
USA	animal	GCA_002944295	82	56	4759	54	54	122	56	55	51	53	62	53	67	63	64	65	737	72	53	274	0	88	30	25	84	98	92	120	109	119	128	111	121	1021	110	1016	723	720	1496	101	72	88	69	71	69	102	110
USA	animal	GCA_002947715	102	76	4775	74	74	138	76	75	71	73	82	73	87	73	84	85	757	94	73	290	88	0	92	87	104	114	108	140	129	139	148	131	141	1041	130	1036	743	740	1512	121	92	108	89	91	89	122	130
USA	animal	GCA_002948535	86	60	4763	58	58	126	60	59	55	57	66	57	71	67	68	69	741	76	57	278	30	92	0	29	88	102	96	124	113	123	132	115	125	1025	114	1020	727	724	1500	105	76	92	73	75	73	106	114
USA	animal	GCA_002949015	81	55	4758	53	53	121	55	54	50	52	61	52	66	62	63	64	736	71	52	273	25	87	29	0	83	97	91	119	108	118	127	110	120	1020	109	1015	722	719	1495	100	71	87	68	70	68	101	109
China	human	GCA_003075175	98	72	4775	70	70	138	72	71	67	69	78	69	83	79	80	81	753	90	69	290	84	104	88	83	0	114	108	136	89	135	108	127	137	1037	126	1032	739	736	1512	117	52	68	49	87	85	118	126
USA	animal	GCA_003319365	112	86	4771	84	84	134	86	85	81	83	92	83	97	89	94	95	767	104	83	286	98	114	102	97	114	0	68	150	139	149	158	141	151	1051	140	1046	753	750	1506	131	102	118	99	101	99	132	140
USA	animal	GCA_003319895	106	80	4765	78	78	128	80	79	75	77	86	77	91	83	88	89	761	98	77	280	92	108	96	91	108	68	0	144	133	143	152	135	145	1045	134	1040	747	744	1500	125	96	112	93	95	93	126	134
China	human	GCA_003962325	134	108	4807	106	106	174	108	107	103	105	114	105	119	115	116	117	789	126	105	322	120	140	124	119	136	150	144	0	161	1	180	43	121	1012	160	1007	714	711	1547	99	124	140	121	123	121	154	162
China	human	GCA_003962575	123	97	4758	95	95	163	97	96	92	94	103	94	108	104	105	106	778	115	94	273	109	129	113	108	89	139	133	161	0	160	91	152	162	1062	151	1057	764	761	1537	142	77	93	74	112	110	143	151
China	human	GCA_003962635	133	107	4806	105	105	173	107	106	102	104	113	104	118	114	115	116	788	125	104	321	119	139	123	118	135	149	143	1	160	0	179	42	120	1011	159	1006	713	710	1546	98	123	139	120	122	120	153	161
China	human	GCA_003962725	142	116	4751	114	114	182	116	115	111	113	122	113	127	123	124	125	797	133	113	264	128	148	132	127	108	158	152	180	91	179	0	171	181	1081	170	1076	783	780	1556	161	96	112	93	131	129	162	170
China	human	GCA_003962745	125	99	4798	97	97	165	99	98	94	96	105	96	110	106	107	108	780	117	96	313	111	131	115	110	127	141	135	43	152	42	171	0	112	1004	151	999	706	703	1539	90	115	131	112	114	112	145	153
China	human	GCA_003962835	135	109	4808	107	107	175	109	108	104	106	115	106	120	116	117	118	790	127	106	323	121	141	125	120	137	151	145	121	162	120	181	112	0	1022	161	1017	724	721	1549	102	125	141	122	124	122	155	163
China	human	GCA_004102975	1035	1009	5670	1007	1007	1075	1009	1008	1004	1006	1015	1006	1020	1016	1017	1018	1044	1027	1006	1185	1021	1041	1025	1020	1037	1051	1045	1012	1062	1011	1081	1004	1022	0	1061	33	336	331	639	1000	1025	1041	1022	1024	1022	1053	1061
China	human	GCA_004102985	124	98	4799	96	96	164	98	97	93	95	104	95	109	105	106	107	779	116	95	314	110	130	114	109	126	140	134	160	151	159	170	151	161	1061	0	1056	763	760	1538	141	114	130	111	113	111	144	152
China	human	GCA_004103005	1030	1004	5663	1002	1002	1070	1004	1003	999	1001	1010	1001	1015	1011	1012	1013	1039	1022	1001	1180	1016	1036	1020	1015	1032	1046	1040	1007	1057	1006	1076	999	1017	33	1056	0	331	326	634	995	1020	1036	1017	1019	1017	1048	1056
China	human	GCA_004103185	737	711	5410	709	709	777	711	710	706	708	717	708	722	718	719	720	938	729	708	925	723	743	727	722	739	753	747	714	764	713	783	706	724	336	763	331	0	23	919	702	727	743	724	726	724	755	763
China	human	GCA_004103195	734	708	5407	706	706	774	708	707	703	705	714	705	719	715	716	717	935	726	705	922	720	740	724	719	736	750	744	711	761	710	780	703	721	331	760	326	23	0	916	699	724	740	721	723	721	752	760
China	human	GCA_004103315	1510	1484	6085	1482	1482	1516	1484	1483	1479	1481	1490	1481	1495	1485	1492	1493	1495	1502	1481	1596	1496	1512	1500	1495	1512	1506	1500	1547	1537	1546	1556	1539	1549	639	1538	634	919	916	0	1529	1498	1516	1497	1499	1497	1528	1536
China	human	GCA_004103425	115	89	4788	87	87	155	89	88	84	86	95	86	99	96	97	98	770	107	86	303	101	121	105	100	117	131	125	99	142	98	161	90	102	1000	141	995	702	699	1529	0	105	121	102	104	102	135	143
USA	human	GCA_005845015	86	60	4763	58	58	126	60	59	55	57	66	57	71	67	68	69	741	78	57	278	72	92	76	71	52	102	96	124	77	123	96	115	125	1025	114	1020	727	724	1498	105	0	56	37	75	73	106	114
South Korea	human	GCA_006349345	102	76	4779	74	74	142	76	75	71	73	82	73	87	83	84	85	757	94	73	294	88	108	92	87	68	118	112	140	93	139	112	131	141	1041	130	1036	743	740	1516	121	56	0	53	91	89	122	130
Canada	animal	GCA_006541095	83	57	4760	55	55	123	57	56	52	54	63	54	68	64	65	66	738	75	54	275	69	89	73	68	49	99	93	121	74	120	93	112	122	1022	111	1017	724	721	1497	102	37	53	0	72	70	103	111
Japan	human	GCA_007034765	85	59	4762	57	57	125	59	58	54	56	65	56	70	66	67	68	740	77	56	277	71	91	75	70	87	101	95	123	112	122	131	114	124	1024	113	1019	726	723	1499	104	75	91	72	0	28	105	113
Japan	human	GCA_007034965	83	57	4760	55	55	123	57	56	52	54	63	54	68	64	65	66	738	75	54	275	69	89	73	68	85	99	93	121	110	120	129	112	122	1022	111	1017	724	721	1497	102	73	89	70	28	0	103	111
Japan	human	GCA_007035085	116	88	4793	86	86	156	88	87	83	85	94	85	99	97	98	99	771	108	87	308	102	122	106	101	118	132	126	154	143	153	162	145	155	1053	144	1048	755	752	1528	135	106	122	103	105	103	0	16
Japan	human	GCA_007035185	124	96	4801	94	94	164	96	95	91	93	102	93	107	105	106	107	779	116	95	316	110	130	114	109	126	140	134	162	151	161	170	153	163	1061	152	1056	763	760	1536	143	114	130	111	113	111	16	0
Japan	human	GCA_007035245	116	88	4793	86	86	156	88	87	83	85	94	85	99	97	98	99	771	108	87	308	102	122	106	101	118	132	126	154	143	153	162	145	155	1053	144	1048	755	752	1528	135	106	122	103	105	103	8	16
Japan	human	GCA_007035385	113	85	4790	83	83	153	85	84	80	82	91	82	96	94	95	96	768	105	84	305	99	119	103	98	115	129	123	151	140	150	159	142	152	1050	141	1045	752	749	1525	132	103	119	100	102	100	5	13
Japan	human	GCA_007035485	114	86	4791	84	84	154	86	85	81	83	92	83	97	95	96	97	769	106	85	306	100	120	104	99	116	130	124	152	141	151	160	143	153	1051	142	1046	753	750	1526	133	104	120	101	103	101	6	10
Japan	human	GCA_007035545	113	85	4790	83	83	153	85	84	80	82	91	82	96	94	95	96	768	105	84	305	99	119	103	98	115	129	123	151	140	150	159	142	152	1050	141	1045	752	749	1525	132	103	119	100	102	100	5	13
Japan	human	GCA_007035705	112	84	4789	82	82	152	84	83	79	81	90	81	95	93	94	95	767	104	83	304	98	118	102	97	114	128	122	150	139	149	158	141	151	1049	140	1044	751	748	1524	131	102	118	99	101	99	4	12
Japan	human	GCA_007035945	116	88	4793	86	86	156	88	87	83	85	94	85	99	97	98	99	771	108	87	308	102	122	106	101	118	132	126	154	143	153	162	145	155	1053	144	1048	755	752	1528	135	106	122	103	105	103	8	8
Japan	human	GCA_007036085	121	93	4798	91	91	161	93	92	88	90	99	90	104	102	103	104	776	113	92	313	107	127	111	106	123	137	131	159	148	158	167	150	160	1058	149	1053	760	757	1533	140	111	127	108	110	108	13	13
USA	human	GCA_008082775	106	80	4783	78	78	146	80	79	75	77	86	77	91	87	88	89	761	98	77	298	92	112	96	91	108	122	116	144	133	143	152	135	145	1045	134	1040	747	744	1520	125	96	112	93	95	93	126	134
Canada	Wastewater	GCA_009734665	76	48	4753	46	46	116	48	47	43	45	54	45	59	57	58	59	731	68	47	268	62	82	66	61	78	92	86	114	103	113	122	105	115	1015	104	1010	717	714	1490	95	66	82	63	65	63	86	94
Canada	Wastewater	GCA_009735075	76	48	4753	46	46	116	48	47	43	45	54	45	59	57	58	59	731	68	47	268	62	82	66	61	78	92	86	114	103	113	122	105	115	1015	104	1010	717	714	1490	95	66	82	63	65	63	86	94
Canada	Wastewater	GCA_009735085	128	100	4803	98	98	168	100	99	95	97	106	97	111	109	110	111	783	120	99	318	114	134	118	113	130	144	138	164	155	163	174	155	165	1065	154	1060	767	764	1542	145	118	134	115	117	115	140	148
Canada	Wastewater	GCA_009735155	87	59	4764	57	57	127	59	58	54	56	65	56	70	68	69	70	742	79	58	279	73	93	77	72	89	103	97	125	114	124	133	116	126	1026	115	1021	728	725	1501	106	77	93	74	76	74	97	105
Canada	Wastewater	GCA_009735165	137	111	4794	109	109	159	111	110	106	108	117	108	122	114	119	120	792	129	108	311	123	139	127	122	139	99	91	175	164	174	183	166	176	1076	165	1071	778	775	1531	156	127	143	124	126	124	157	165
Ukraine	human	GCA_009887955	78	52	4755	50	50	118	52	51	47	49	58	49	63	59	60	61	733	70	49	270	64	84	68	63	79	94	88	116	105	115	124	107	117	1017	94	1012	719	716	1492	97	68	84	65	67	65	98	106
China	human	GCA_010103655	93	67	4770	65	65	133	67	66	62	64	73	64	78	74	75	76	748	81	64	285	77	99	81	76	95	109	103	131	120	130	139	122	132	1032	121	1027	734	731	1507	112	83	99	80	82	80	113	121
United Kingdom	human	GCA_902158775	81	55	4758	53	53	121	55	54	50	52	61	52	66	62	63	64	736	73	52	273	67	87	71	66	82	97	91	119	108	118	127	110	120	1020	97	1015	722	719	1495	100	71	87	68	70	68	101	109
United Kingdom	human	GCA_902164875	125	97	4800	95	95	165	97	96	92	94	103	94	108	106	107	108	780	117	96	315	111	131	115	110	127	141	135	161	152	160	171	152	162	1062	151	1057	764	761	1539	142	115	131	112	114	112	137	145
United Kingdom	human	GCA_902164885	125	97	4800	95	95	165	97	96	92	94	103	94	108	106	107	108	780	117	96	315	111	131	115	110	127	141	135	161	152	160	171	152	162	1062	151	1057	764	761	1539	142	115	131	112	114	112	137	145
United Kingdom	human	GCA_902164955	125	97	4800	95	95	165	97	96	92	94	103	94	108	106	107	108	780	117	96	315	111	131	115	110	127	141	135	161	152	160	171	152	162	1062	151	1057	764	761	1539	142	115	131	112	114	112	137	145
United Kingdom	human	GCA_902165005	125	97	4800	95	95	165	97	96	92	94	103	94	108	106	107	108	780	117	96	315	111	131	115	110	127	141	135	161	152	160	171	152	162	1062	151	1057	764	761	1539	142	115	131	112	114	112	137	145
United Kingdom	human	GCA_902165025	125	97	4800	95	95	165	97	96	92	94	103	94	108	106	107	108	780	117	96	315	111	131	115	110	127	141	135	161	152	160	171	152	162	1062	151	1057	764	761	1539	142	115	131	112	114	112	137	145
United Kingdom	human	GCA_902165055	125	97	4800	95	95	165	97	96	92	94	103	94	108	106	107	108	780	117	96	315	111	131	115	110	127	141	135	161	152	160	171	152	162	1062	151	1057	764	761	1539	142	115	131	112	114	112	137	145
United Kingdom	human	GCA_902165075	125	97	4800	95	95	165	97	96	92	94	103	94	108	106	107	108	780	117	96	315	111	131	115	110	127	141	135	161	152	160	171	152	162	1062	151	1057	764	761	1539	142	115	131	112	114	112	137	145
United Kingdom	human	GCA_902165085	125	97	4800	95	95	165	97	96	92	94	103	94	108	106	107	108	780	117	96	315	111	131	115	110	127	141	135	161	152	160	171	152	162	1062	151	1057	764	761	1539	142	115	131	112	114	112	137	145
United Kingdom	human	GCA_902165105	125	97	4800	95	95	165	97	96	92	94	103	94	108	106	107	108	780	117	96	315	111	131	115	110	127	141	135	161	152	160	171	152	162	1062	151	1057	764	761	1539	142	115	131	112	114	112	137	145
United Kingdom	human	GCA_902165135	156	128	4791	126	126	196	128	127	123	125	134	125	139	137	138	139	785	148	127	306	142	162	146	141	158	172	166	194	183	193	202	185	195	1075	184	1070	797	794	1522	175	146	162	143	145	143	168	176
United Kingdom	human	GCA_902165175	125	97	4800	95	95	165	97	96	92	94	103	94	108	106	107	108	780	117	96	315	111	131	115	110	127	141	135	161	152	160	171	152	162	1062	151	1057	764	761	1539	142	115	131	112	114	112	137	145
United Kingdom	human	GCA_902165185	125	97	4800	95	95	165	97	96	92	94	103	94	108	106	107	108	780	117	96	315	111	131	115	110	127	141	135	161	152	160	171	152	162	1062	151	1057	764	761	1539	142	115	131	112	114	112	137	145
United Kingdom	human	GCA_902165255	125	97	4800	95	95	165	97	96	92	94	103	94	108	106	107	108	780	117	96	315	111	131	115	110	127	141	135	161	152	160	171	152	162	1062	151	1057	764	761	1539	142	115	131	112	114	112	137	145
United Kingdom	human	GCA_902165265	125	97	4800	95	95	165	97	96	92	94	103	94	108	106	107	108	780	117	96	315	111	131	115	110	127	141	135	161	152	160	171	152	162	1062	151	1057	764	761	1539	142	115	131	112	114	112	137	145
United Kingdom	human	GCA_902165285	125	97	4800	95	95	165	97	96	92	94	103	94	108	106	107	108	780	117	96	315	111	131	115	110	127	141	135	161	152	160	171	152	162	1062	151	1057	764	761	1539	142	115	131	112	114	112	137	145
United Kingdom	human	GCA_902165305	125	97	4800	95	95	165	97	96	92	94	103	94	108	106	107	108	780	117	96	315	111	131	115	110	127	141	135	161	152	160	171	152	162	1062	151	1057	764	761	1539	142	115	131	112	114	112	137	145
United Kingdom	human	GCA_902165335	125	97	4800	95	95	165	97	96	92	94	103	94	108	106	107	108	780	117	96	315	111	131	115	110	127	141	135	161	152	160	171	152	162	1062	151	1057	764	761	1539	142	115	131	112	114	112	137	145
United Kingdom	human	GCA_902165365	125	97	4800	95	95	165	97	96	92	94	103	94	108	106	107	108	780	117	96	315	111	131	115	110	127	141	135	161	152	160	171	152	162	1062	151	1057	764	761	1539	142	115	131	112	114	112	137	145
United Kingdom	human	GCA_902165395	125	97	4800	95	95	165	97	96	92	94	103	94	108	106	107	108	780	117	96	315	111	131	115	110	127	141	135	161	152	160	171	152	162	1062	151	1057	764	761	1539	142	115	131	112	114	112	137	145
United Kingdom	human	GCA_902165405	125	97	4800	95	95	165	97	96	92	94	103	94	108	106	107	108	780	117	96	315	111	131	115	110	127	141	135	161	152	160	171	152	162	1062	151	1057	764	761	1539	142	115	131	112	114	112	137	145
United Kingdom	human	GCA_902165415	125	97	4800	95	95	165	97	96	92	94	103	94	108	106	107	108	780	117	96	315	111	131	115	110	127	141	135	161	152	160	171	152	162	1062	151	1057	764	761	1539	142	115	131	112	114	112	137	145
United Kingdom	human	GCA_902165425	125	97	4800	95	95	165	97	96	92	94	103	94	108	106	107	108	780	117	96	315	111	131	115	110	127	141	135	161	152	160	171	152	162	1062	151	1057	764	761	1539	142	115	131	112	114	112	137	145
United Kingdom	human	GCA_902165455	125	97	4800	95	95	165	97	96	92	94	103	94	108	106	107	108	780	117	96	315	111	131	115	110	127	141	135	161	152	160	171	152	162	1062	151	1057	764	761	1539	142	115	131	112	114	112	137	145
United Kingdom	human	GCA_902165475	125	97	4800	95	95	165	97	96	92	94	103	94	108	106	107	108	780	117	96	315	111	131	115	110	127	141	135	161	152	160	171	152	162	1062	151	1057	764	761	1539	142	115	131	112	114	112	137	145
United Kingdom	human	GCA_902165495	125	97	4800	95	95	165	97	96	92	94	103	94	108	106	107	108	780	117	96	315	111	131	115	110	127	141	135	161	152	160	171	152	162	1062	151	1057	764	761	1539	142	115	131	112	114	112	137	145
United Kingdom	human	GCA_902165555	125	97	4800	95	95	165	97	96	92	94	103	94	108	106	107	108	780	117	96	315	111	131	115	110	127	141	135	161	152	160	171	152	162	1062	151	1057	764	761	1539	142	115	131	112	114	112	137	145
United Kingdom	human	GCA_902165625	125	97	4800	95	95	165	97	96	92	94	103	94	108	106	107	108	780	117	96	315	111	131	115	110	127	141	135	161	152	160	171	152	162	1062	151	1057	764	761	1539	142	115	131	112	114	112	137	145
United Kingdom	human	GCA_902165675	125	97	4800	95	95	165	97	96	92	94	103	94	108	106	107	108	780	117	96	315	111	131	115	110	127	141	135	161	152	160	171	152	162	1062	151	1057	764	761	1539	142	115	131	112	114	112	137	145
United Kingdom	human	GCA_902165705	125	97	4800	95	95	165	97	96	92	94	103	94	108	106	107	108	780	117	96	315	111	131	115	110	127	141	135	161	152	160	171	152	162	1062	151	1057	764	761	1539	142	115	131	112	114	112	137	145
United Kingdom	human	GCA_902165725	125	97	4800	95	95	165	97	96	92	94	103	94	108	106	107	108	780	117	96	315	111	131	115	110	127	141	135	161	152	160	171	152	162	1062	151	1057	764	761	1539	142	115	131	112	114	112	137	145
United Kingdom	human	GCA_902165745	125	97	4800	95	95	165	97	96	92	94	103	94	108	106	107	108	780	117	96	315	111	131	115	110	127	141	135	161	152	160	171	152	162	1062	151	1057	764	761	1539	142	115	131	112	114	112	137	145
United Kingdom	human	GCA_902165795	125	97	4800	95	95	165	97	96	92	94	103	94	108	106	107	108	780	117	96	315	111	131	115	110	127	141	135	161	152	160	171	152	162	1062	151	1057	764	761	1539	142	115	131	112	114	112	137	145
United Kingdom	human	GCA_902165805	125	97	4800	95	95	165	97	96	92	94	103	94	108	106	107	108	780	117	96	315	111	131	115	110	127	141	135	161	152	160	171	152	162	1062	151	1057	764	761	1539	142	115	131	112	114	112	137	145
United Kingdom	human	GCA_902165825	89	63	4766	61	61	129	63	62	58	60	69	60	74	70	71	72	744	81	60	281	75	95	79	74	90	105	99	127	116	126	135	118	128	1028	105	1023	730	727	1503	108	79	95	76	78	76	109	117
United Kingdom	human	GCA_902166255	156	128	4791	126	126	196	128	127	123	125	134	125	139	137	138	139	785	148	127	306	142	162	146	141	158	172	166	194	183	193	202	185	195	1075	184	1070	797	794	1522	175	146	162	143	145	143	168	176
United Kingdom	human	GCA_902166355	97	69	4774	67	67	137	69	68	64	66	75	66	80	78	79	80	752	89	68	289	83	103	87	82	99	113	107	135	124	134	143	126	136	1036	125	1031	738	735	1511	116	87	103	84	86	84	107	115
Italy	animal	S251	86	58	4753	56	56	126	58	57	53	55	64	55	69	67	68	69	741	78	57	268	72	92	76	71	88	102	96	124	113	123	122	115	125	1025	114	1020	727	724	1500	105	76	92	73	75	73	96	104
[truncated: 53 more columns]

## Sheet: matrix E. faecalis ST27
Country	Origin	snp-dists 0.6.3	GCA_000147295	GCA_002945975	GCA_002947195	S184	S183
Unknown	human	GCA_000147295	0	3308	1670	523	520
USA	animal	GCA_002945975	3308	0	4155	3255	3250
USA	animal	GCA_002947195	1670	4155	0	1717	1710
Italy	animal	S184	523	3255	1717	0	15
Italy	animal	S183	520	3250	1710	15	0

## Sheet: matrix E. faecalis ST108
Country	Origin	snp-dists 0.6.3	ASM15727	ASM281411	ASM294543	ASM294793	ASM523458	ASM523463	ASM523466	ASM523467	ASM523468	ASM523473	ASM523476	ASM523531	ASM523576	ASM523579	ASM523580	ASM523582	ASM523587	ASM523588	ASM523589	ASM523593	ASM523597	ASM523598	ASM523603	ASM523605	ASM523626	ASM523641	ASM523642	ASM523647	ASM523663	ASM523669	ASM523670	ASM523675	ASM523676	ASM523677	ASM523679	ASM523683	ASM523684	ASM523685	ASM523686	ASM523688	ASM523691	ASM523694	ASM523696	ASM523697	ASM523698	ASM523701	ASM523707
USA	animal	ASM15727	0	9	287	304	63	25	77	67	68	59	35	99	36	26	27	26	35	60	28	28	42	24	39	78	36	40	46	31	40	46	86	38	19	24	21	23	39	20	39	44	48	41	40	40	50	39	41
New Zealand	animal	ASM281411	9	0	286	303	62	24	76	66	67	58	34	98	35	25	26	25	34	59	27	27	41	23	38	77	35	39	45	30	39	45	85	37	18	23	20	22	38	19	38	43	47	40	39	39	49	38	40
USA	animal	ASM294543	287	286	0	59	308	276	320	312	313	304	286	341	287	271	278	277	280	305	279	279	293	275	290	323	287	291	297	282	291	297	331	283	276	281	278	280	290	277	290	295	299	292	291	291	301	290	292
USA	animal	ASM294793	304	303	59	0	325	293	337	329	330	321	303	358	304	288	295	294	297	322	296	296	310	292	307	340	304	308	314	299	308	314	348	300	293	298	295	297	307	294	307	312	316	309	308	308	318	307	309
New Zealand	human	ASM523458	63	62	308	325	0	52	54	44	45	28	62	118	63	47	54	53	56	37	55	55	69	51	66	55	63	67	73	58	67	73	63	59	52	57	54	56	66	53	66	71	75	68	67	67	77	66	68
New Zealand	human	ASM523463	25	24	276	293	52	0	66	56	57	48	24	88	25	15	16	15	24	49	17	17	31	13	28	67	25	29	35	20	29	35	75	27	14	19	16	18	28	15	28	33	37	30	29	29	39	28	30
New Zealand	animal	ASM523466	77	76	320	337	54	66	0	52	53	44	76	138	77	61	68	67	70	41	69	69	83	65	80	63	77	81	87	72	81	87	69	73	66	71	68	70	80	67	80	85	89	82	81	81	91	80	82
New Zealand	animal	ASM523467	67	66	312	329	44	56	52	0	23	26	66	130	67	51	58	57	60	35	59	59	73	55	70	45	67	71	77	62	71	77	61	63	56	61	58	60	70	57	70	75	79	72	71	71	81	70	72
New Zealand	animal	ASM523468	68	67	313	330	45	57	53	23	0	27	67	131	68	52	59	58	60	36	60	60	74	56	71	46	68	72	78	63	72	78	61	64	57	61	58	59	71	58	71	76	77	73	72	70	82	70	71
New Zealand	animal	ASM523473	59	58	304	321	28	48	44	26	27	0	58	114	59	43	50	49	52	27	51	51	65	47	62	37	59	63	69	54	63	69	53	55	48	53	50	52	62	49	62	67	71	64	63	63	73	62	64
New Zealand	animal	ASM523476	35	34	286	303	62	24	76	66	67	58	0	96	33	25	26	25	34	59	25	21	41	21	32	77	29	33	45	24	39	43	85	37	24	29	26	28	38	25	38	43	47	40	39	39	47	36	40
New Zealand	animal	ASM523531	99	98	341	358	118	88	138	130	131	114	96	0	97	89	90	89	98	123	85	89	105	85	100	139	97	101	109	92	103	107	149	101	88	93	90	92	101	89	101	106	110	103	102	102	89	96	103
New Zealand	human	ASM523576	36	35	287	304	63	25	77	67	68	59	33	97	0	26	27	26	35	60	26	26	42	22	37	78	34	38	44	29	40	28	86	38	25	30	27	29	39	26	39	44	48	39	40	40	48	37	41
New Zealand	human	ASM523579	26	25	271	288	47	15	61	51	52	43	25	89	26	0	17	16	19	44	18	18	32	14	29	62	26	30	36	21	30	36	70	14	15	20	17	19	29	16	29	34	38	31	30	30	40	29	31
New Zealand	human	ASM523580	27	26	278	295	54	16	68	58	59	50	26	90	27	17	0	17	26	51	19	19	33	15	30	69	27	31	37	22	31	37	77	29	16	21	18	20	30	17	30	35	39	32	31	31	41	30	32
New Zealand	human	ASM523582	26	25	277	294	53	15	67	57	58	49	25	89	26	16	17	0	25	50	18	18	24	14	29	68	26	30	28	21	22	36	76	28	15	20	17	19	21	16	21	26	30	23	22	22	40	29	23
New Zealand	human	ASM523587	35	34	280	297	56	24	70	60	60	52	34	98	35	19	26	25	0	53	27	27	41	23	38	71	35	39	45	30	39	45	71	31	24	21	23	28	38	25	38	43	37	40	39	39	48	28	39
New Zealand	human	ASM523588	60	59	305	322	37	49	41	35	36	27	59	123	60	44	51	50	53	0	52	52	66	48	63	46	60	64	70	55	64	70	52	56	49	54	51	53	63	50	63	68	72	65	64	64	74	63	65
New Zealand	human	ASM523589	28	27	279	296	55	17	69	59	60	51	25	85	26	18	19	18	27	52	0	18	34	14	29	70	26	30	38	21	32	36	78	30	17	22	19	21	31	18	31	36	40	33	32	32	36	19	33
New Zealand	human	ASM523593	28	27	279	296	55	17	69	59	60	51	21	89	26	18	19	18	27	52	18	0	34	14	25	70	22	26	38	17	32	36	78	30	17	22	19	21	31	18	31	36	40	33	32	32	40	29	33
New Zealand	human	ASM523597	42	41	293	310	69	31	83	73	74	65	41	105	42	32	33	24	41	66	34	34	0	30	45	84	42	46	30	37	24	52	92	44	31	36	33	35	23	32	21	28	32	25	24	24	56	45	25
New Zealand	human	ASM523598	24	23	275	292	51	13	65	55	56	47	21	85	22	14	15	14	23	48	14	14	30	0	25	66	22	26	34	17	28	32	74	26	13	18	15	17	27	14	27	32	36	29	28	28	36	25	29
New Zealand	animal	ASM523603	39	38	290	307	66	28	80	70	71	62	32	100	37	29	30	29	38	63	29	25	45	25	0	81	17	21	49	12	43	47	89	41	28	33	30	32	42	29	42	47	51	44	43	43	51	40	44
New Zealand	animal	ASM523605	78	77	323	340	55	67	63	45	46	37	77	139	78	62	69	68	71	46	70	70	84	66	81	0	78	82	88	73	82	88	72	74	67	72	69	71	80	68	80	85	89	82	81	81	92	81	82
New Zealand	animal	ASM523626	36	35	287	304	63	25	77	67	68	59	29	97	34	26	27	26	35	60	26	22	42	22	17	78	0	18	46	9	40	44	86	38	25	30	27	29	39	26	39	44	48	41	40	40	48	37	41
New Zealand	animal	ASM523641	40	39	291	308	67	29	81	71	72	63	33	101	38	30	31	30	39	64	30	26	46	26	21	82	18	0	50	13	44	48	90	42	29	34	31	33	43	30	43	48	52	45	44	44	52	41	45
New Zealand	animal	ASM523642	46	45	297	314	73	35	87	77	78	69	45	109	44	36	37	28	45	70	38	38	30	34	49	88	46	50	0	41	12	56	96	48	35	40	37	39	27	36	27	32	36	27	28	28	60	49	25
New Zealand	animal	ASM523647	31	30	282	299	58	20	72	62	63	54	24	92	29	21	22	21	30	55	21	17	37	17	12	73	9	13	41	0	35	39	81	33	20	25	22	24	34	21	34	39	43	36	35	35	43	32	36
New Zealand	animal	ASM523663	40	39	291	308	67	29	81	71	72	63	39	103	40	30	31	22	39	64	32	32	24	28	43	82	40	44	12	35	0	50	90	42	29	34	31	33	21	30	21	26	30	23	22	22	54	43	19
New Zealand	animal	ASM523669	46	45	297	314	73	35	87	77	78	69	43	107	28	36	37	36	45	70	36	36	52	32	47	88	44	48	56	39	50	0	96	48	35	40	37	39	49	36	49	54	58	51	50	50	58	47	51
New Zealand	animal	ASM523670	86	85	331	348	63	75	69	61	61	53	85	149	86	70	77	76	71	52	78	78	92	74	89	72	86	90	96	81	90	96	0	82	75	72	74	79	89	76	89	94	90	91	90	90	100	81	90
New Zealand	animal	ASM523675	38	37	283	300	59	27	73	63	64	55	37	101	38	14	29	28	31	56	30	30	44	26	41	74	38	42	48	33	42	48	82	0	27	32	29	31	41	28	41	46	50	43	42	42	52	41	43
New Zealand	animal	ASM523676	19	18	276	293	52	14	66	56	57	48	24	88	25	15	16	15	24	49	17	17	31	13	28	67	25	29	35	20	29	35	75	27	0	7	4	6	28	3	28	33	37	30	29	29	39	28	30
New Zealand	animal	ASM523677	24	23	281	298	57	19	71	61	61	53	29	93	30	20	21	20	21	54	22	22	36	18	33	72	30	34	40	25	34	40	72	32	7	0	6	11	33	8	33	38	34	35	34	34	44	25	34
New Zealand	animal	ASM523679	21	20	278	295	54	16	68	58	58	50	26	90	27	17	18	17	23	51	19	19	33	15	30	69	27	31	37	22	31	37	74	29	4	6	0	8	30	5	30	35	36	32	31	31	41	27	31
New Zealand	animal	ASM523683	23	22	280	297	56	18	70	60	59	52	28	92	29	19	20	19	28	53	21	21	35	17	32	71	29	33	39	24	33	39	79	31	6	11	8	0	32	7	32	37	39	34	33	31	43	32	34
New Zealand	animal	ASM523684	39	38	290	307	66	28	80	70	71	62	38	101	39	29	30	21	38	63	31	31	23	27	42	80	39	43	27	34	21	49	89	41	28	33	30	32	0	29	4	7	13	8	3	3	53	42	20
New Zealand	animal	ASM523685	20	19	277	294	53	15	67	57	58	49	25	89	26	16	17	16	25	50	18	18	32	14	29	68	26	30	36	21	30	36	76	28	3	8	5	7	29	0	29	34	38	31	30	30	40	29	31
New Zealand	animal	ASM523686	39	38	290	307	66	28	80	70	71	62	38	101	39	29	30	21	38	63	31	31	21	27	42	80	39	43	27	34	21	49	89	41	28	33	30	32	4	29	0	9	13	8	5	5	53	42	20
New Zealand	animal	ASM523688	44	43	295	312	71	33	85	75	76	67	43	106	44	34	35	26	43	68	36	36	28	32	47	85	44	48	32	39	26	54	94	46	33	38	35	37	7	34	9	0	18	13	8	8	58	47	25
New Zealand	animal	ASM523691	48	47	299	316	75	37	89	79	77	71	47	110	48	38	39	30	37	72	40	40	32	36	51	89	48	52	36	43	30	58	90	50	37	34	36	39	13	38	13	18	0	17	14	12	61	41	28
New Zealand	animal	ASM523694	41	40	292	309	68	30	82	72	73	64	40	103	39	31	32	23	40	65	33	33	25	29	44	82	41	45	27	36	23	51	91	43	30	35	32	34	8	31	8	13	17	0	9	9	55	44	22
New Zealand	animal	ASM523696	40	39	291	308	67	29	81	71	72	63	39	102	40	30	31	22	39	64	32	32	24	28	43	81	40	44	28	35	22	50	90	42	29	34	31	33	3	30	5	8	14	9	0	2	54	43	21
New Zealand	animal	ASM523697	40	39	291	308	67	29	81	71	70	63	39	102	40	30	31	22	39	64	32	32	24	28	43	81	40	44	28	35	22	50	90	42	29	34	31	31	3	30	5	8	12	9	2	0	54	43	21
New Zealand	animal	ASM523698	50	49	301	318	77	39	91	81	82	73	47	89	48	40	41	40	48	74	36	40	56	36	51	92	48	52	60	43	54	58	100	52	39	44	41	43	53	40	53	58	61	55	54	54	0	46	55
New Zealand	animal	ASM523701	39	38	290	307	66	28	80	70	70	62	36	96	37	29	30	29	28	63	19	29	45	25	40	81	37	41	49	32	43	47	81	41	28	25	27	32	42	29	42	47	41	44	43	43	46	0	43
New Zealand	animal	ASM523707	41	40	292	309	68	30	82	72	71	64	40	103	41	31	32	23	39	65	33	33	25	29	44	82	41	45	25	36	19	51	90	43	30	34	31	34	20	31	20	25	28	22	21	21	55	43	0
New Zealand	animal	ASM523708	42	41	293	310	69	31	83	73	74	65	41	104	42	32	33	24	41	66	34	34	26	30	45	83	42	46	26	37	20	52	92	44	31	36	33	35	21	32	21	26	30	23	22	22	56	45	3
New Zealand	animal	ASM523709	43	42	294	311	70	32	84	74	75	66	42	105	43	33	34	25	40	67	35	35	27	31	46	84	43	47	27	38	21	53	91	45	32	35	33	36	22	33	22	27	29	24	23	23	57	44	4
New Zealand	animal	ASM523714	44	43	295	312	71	33	85	75	74	67	43	106	44	34	35	26	38	68	36	36	28	32	47	85	44	48	28	39	22	54	89	46	33	33	33	37	23	34	23	28	27	25	24	24	58	42	3
New Zealand	animal	ASM523715	41	40	292	309	68	30	82	72	72	64	34	102	39	31	32	31	37	65	31	27	47	27	38	83	35	39	51	30	45	49	88	43	30	32	28	34	44	31	44	49	50	46	45	45	53	39	45
New Zealand	animal	ASM523733	28	27	279	296	55	17	69	59	60	51	21	89	26	18	19	18	27	52	18	14	34	14	25	70	22	26	38	17	32	36	78	30	17	22	19	21	31	18	31	36	40	33	32	32	40	29	33
New Zealand	animal	ASM523740	40	39	291	308	67	29	81	71	72	63	33	100	38	30	31	30	39	64	30	26	46	26	37	81	34	38	50	29	44	48	90	42	29	34	31	33	41	30	41	46	50	43	42	42	52	41	43
New Zealand	animal	ASM523743	33	32	284	301	60	22	74	64	65	56	26	94	31	23	24	23	32	57	23	19	39	19	16	75	13	17	43	8	37	41	83	35	22	27	24	26	36	23	36	41	45	38	37	37	45	34	38
New Zealand	animal	ASM523745	42	41	293	310	69	31	83	73	73	65	35	103	40	32	33	32	33	66	32	28	48	28	25	84	22	26	52	17	46	50	84	44	31	28	30	35	45	32	45	50	46	47	46	46	54	35	46
New Zealand	animal	ASM523749	33	32	284	301	60	22	74	64	65	56	26	94	31	23	24	23	32	57	23	19	39	19	14	75	11	15	43	6	37	41	83	35	22	27	24	26	36	23	36	41	45	38	37	37	45	34	38
New Zealand	animal	ASM523750	38	37	289	306	65	27	79	69	70	61	31	99	36	28	29	28	37	62	28	24	44	24	19	80	16	20	48	11	42	46	88	40	27	32	29	31	41	28	41	46	50	43	42	42	50	39	43
New Zealand	animal	ASM523756	32	31	283	300	59	21	73	63	64	55	25	92	30	22	23	22	31	56	22	18	38	18	29	73	26	30	42	21	36	40	82	34	21	26	23	25	33	22	33	38	42	35	34	34	44	33	35
New Zealand	animal	ASM523757	38	37	289	306	65	27	79	69	69	61	31	98	34	28	29	28	34	62	28	24	44	24	35	79	32	36	44	27	42	46	85	40	27	29	26	31	39	28	39	44	45	39	40	40	50	36	40
New Zealand	animal	ASM523763	46	45	297	314	73	35	87	77	77	69	39	107	44	36	37	36	37	70	36	32	52	32	27	88	20	28	56	19	50	54	88	48	35	30	34	39	49	36	49	54	50	51	50	50	58	39	50
New Zealand	animal	ASM523784	42	41	293	310	69	31	83	73	74	65	41	105	42	32	33	22	41	66	34	34	26	30	45	84	42	46	14	37	8	52	92	44	31	36	33	35	23	32	23	28	32	25	24	24	56	45	21
New Zealand	animal	ASM523789	71	70	316	333	48	60	56	26	13	30	70	134	71	55	62	61	64	39	63	63	77	59	74	49	71	74	81	66	75	81	65	67	60	64	62	64	74	61	74	79	83	76	75	75	85	74	76
New Zealand	animal	ASM523791	45	44	296	313	72	34	86	76	77	68	42	106	33	35	36	35	42	69	35	35	51	31	46	87	43	47	55	38	49	43	95	47	34	39	36	38	48	35	48	53	55	50	49	49	56	44	50
New Zealand	animal	ASM523792	40	39	291	308	67	29	81	71	72	63	39	102	40	30	31	22	39	64	32	32	24	28	43	81	40	44	28	35	22	50	90	42	29	34	31	33	5	30	5	10	14	9	6	6	54	43	21
New Zealand	animal	ASM523795	38	37	289	306	65	27	79	69	70	61	37	100	38	28	29	20	37	62	30	30	22	26	41	79	38	42	26	33	20	48	88	40	27	32	29	31	3	28	3	8	12	7	4	4	52	41	19
New Zealand	animal	ASM523796	23	22	280	297	56	18	70	60	59	52	28	92	29	19	20	19	28	53	21	21	35	17	32	71	29	33	39	24	33	39	79	31	6	11	8	8	32	7	32	37	37	34	33	31	43	32	34
New Zealand	animal	ASM523798	18	17	275	292	51	13	65	55	56	47	23	87	24	14	15	14	23	48	16	16	30	12	27	66	24	28	34	19	28	34	74	26	1	6	3	5	27	2	27	32	36	29	28	28	38	27	29
New Zealand	animal	ASM523802	28	27	285	302	61	23	75	65	64	57	33	97	32	24	25	24	33	58	26	26	40	22	37	76	34	38	40	29	38	44	84	36	11	16	13	13	37	12	37	42	42	37	38	36	48	37	39
New Zealand	animal	ASM523805	20	19	277	294	53	15	67	57	56	49	25	89	26	16	17	16	25	50	18	18	32	14	29	68	26	30	36	21	30	36	76	28	3	8	5	5	29	4	29	34	36	31	30	28	40	29	31
New Zealand	animal	ASM523806	19	18	276	293	52	14	66	56	57	48	24	88	25	15	16	15	24	49	17	17	31	13	28	67	25	29	35	20	29	35	75	27	2	7	4	6	28	3	28	33	37	30	29	29	39	28	30
New Zealand	animal	ASM523807	23	22	280	297	56	18	70	60	61	52	28	92	29	19	20	19	28	53	21	21	35	17	32	71	29	33	39	24	33	39	79	31	12	17	14	16	32	13	32	37	41	34	33	33	43	32	34
New Zealand	animal	ASM523810	19	18	276	293	52	14	66	56	57	48	24	88	25	15	16	15	24	49	17	17	31	13	28	67	25	29	35	20	29	35	75	27	2	7	4	6	28	3	28	33	37	30	29	29	39	28	30
New Zealand	animal	ASM523811	20	19	277	294	53	15	67	57	58	49	25	89	26	16	17	16	25	50	18	18	32	14	29	68	26	30	36	21	30	36	76	28	3	8	5	7	29	4	29	34	38	31	30	30	40	29	31
New Zealand	animal	ASM523815	23	22	280	297	56	18	70	60	60	52	28	92	29	19	20	19	20	53	21	21	35	17	32	71	29	33	39	24	33	39	71	31	6	3	5	10	32	7	32	37	33	34	33	33	43	24	33
New Zealand	animal	ASM523816	20	19	277	294	53	15	67	57	56	49	25	89	26	16	17	16	23	50	18	18	32	14	29	68	26	30	36	21	30	36	74	28	3	6	2	7	29	4	29	34	36	31	30	30	40	27	29
New Zealand	animal	ASM523817	26	25	283	300	59	21	73	63	62	55	31	95	32	22	23	22	29	56	24	24	38	20	35	74	32	36	42	27	36	42	82	34	15	20	17	17	35	16	35	40	40	37	36	34	45	33	37
New Zealand	animal	ASM523819	48	47	299	316	75	37	89	79	78	71	47	110	48	38	39	30	47	72	40	40	32	36	51	89	48	52	36	43	30	58	98	50	37	42	39	39	9	38	13	16	18	17	12	10	62	51	29
New Zealand	animal	ASM523821	39	38	290	307	66	28	80	70	69	62	38	101	39	29	30	21	38	63	31	31	23	27	42	80	39	43	27	34	21	49	89	41	28	33	30	30	2	29	4	7	11	8	3	1	53	42	20
New Zealand	animal	ASM523823	42	41	293	310	69	31	83	73	74	65	41	104	42	32	33	24	41	64	34	34	26	30	45	83	42	46	30	37	24	52	92	44	31	36	33	35	5	32	7	10	16	11	6	6	56	45	23
New Zealand	animal	ASM523824	46	45	297	314	73	35	87	77	76	69	45	108	46	36	37	28	45	70	38	38	30	34	49	87	46	50	34	41	28	56	96	48	35	40	35	37	11	36	11	16	18	15	12	10	60	49	27
New Zealand	animal	ASM523825	39	38	290	307	66	28	80	70	71	62	38	101	39	29	30	21	38	63	31	31	23	27	42	80	39	43	27	34	21	49	89	41	28	33	30	32	4	29	4	9	13	8	5	5	53	42	20
New Zealand	animal	ASM523831	39	38	290	307	66	28	80	70	71	62	38	101	39	29	30	21	38	63	31	31	23	27	42	80	39	43	27	34	21	49	89	41	28	33	30	32	4	29	4	9	13	8	5	5	53	42	20
New Zealand	animal	ASM523832	37	36	288	305	64	26	78	68	69	60	36	99	37	27	28	19	36	61	29	29	21	25	40	78	37	41	25	32	19	47	87	39	26	31	28	30	2	27	2	7	11	6	3	3	51	40	18
New Zealand	animal	ASM523833	40	39	291	308	67	29	81	71	72	63	39	102	40	30	31	22	39	64	32	32	24	28	43	81	40	44	28	35	22	50	90	42	29	34	31	33	3	30	5	8	14	9	4	4	54	43	21
New Zealand	animal	ASM523834	37	36	288	305	64	26	78	68	69	60	36	99	37	27	28	19	36	61	29	29	21	25	40	78	37	41	25	32	19	47	87	39	26	31	28	30	2	27	2	7	11	6	3	3	51	40	18
New Zealand	animal	ASM523835	39	38	290	307	66	28	80	70	71	62	38	101	39	29	30	21	38	63	31	31	23	27	42	80	39	43	27	34	21	49	89	41	28	33	30	32	4	29	4	9	13	8	5	5	53	42	20
New Zealand	animal	ASM523841	46	45	297	314	73	35	87	77	78	69	45	108	44	36	37	28	45	70	38	38	30	34	49	87	46	50	30	41	28	56	96	48	35	40	37	39	9	36	11	14	20	13	8	8	60	48	27
New Zealand	animal	ASM523842	38	37	289	306	65	27	79	69	70	61	37	100	38	28	29	20	37	62	30	30	22	26	41	79	38	42	26	33	20	48	88	40	27	32	29	31	1	28	3	6	12	7	2	2	52	41	19
New Zealand	animal	ASM523843	40	39	291	308	67	29	81	71	72	63	39	102	40	30	31	22	38	64	32	32	24	28	43	81	40	44	28	35	22	50	90	42	29	34	31	33	3	30	5	8	13	9	2	2	52	42	21
New Zealand	animal	ASM523845	49	48	300	317	76	38	90	80	81	72	46	88	47	39	40	39	48	73	35	39	55	35	50	91	47	51	59	42	53	57	99	51	38	43	40	42	52	39	52	57	61	54	53	53	9	46	54
New Zealand	animal	ASM523852	45	44	296	313	72	34	86	76	75	68	44	107	45	35	36	27	43	69	37	37	29	33	48	86	45	49	33	40	27	55	94	47	34	38	35	38	10	35	10	15	18	14	11	11	59	47	24
New Zealand	animal	ASM523853	60	59	311	328	79	49	101	91	92	75	57	91	58	50	51	50	59	84	46	50	66	46	61	102	58	62	70	53	64	68	110	62	49	54	51	53	63	50	63	68	72	65	64	64	20	57	65
New Zealand	animal	ASM523858	43	42	294	311	70	32	84	74	73	66	42	105	43	33	34	25	42	67	35	35	27	31	46	84	43	47	27	38	21	53	93	45	32	37	34	34	22	33	22	27	29	24	23	21	57	46	4
New Zealand	animal	ASM523860	45	44	296	313	72	34	86	76	75	68	44	107	45	35	36	27	44	69	37	37	29	33	48	86	45	49	29	40	23	55	95	47	34	39	36	36	24	35	24	29	29	26	25	23	59	48	6
New Zealand	animal	ASM523861	47	46	298	315	74	36	88	78	76	70	46	109	47	37	38	29	36	71	39	39	31	35	50	88	47	51	31	42	25	57	89	49	36	33	35	38	26	37	26	31	23	28	27	25	60	40	7
New Zealand	animal	ASM523863	41	40	292	309	68	30	82	72	71	64	40	103	41	31	32	23	39	65	33	33	25	29	44	82	41	45	25	36	19	51	90	43	30	34	31	34	20	31	20	25	28	22	21	21	55	43	0
New Zealand	animal	ASM523868	42	41	293	310	69	31	83	73	72	65	41	104	42	32	33	24	41	66	34	34	26	30	45	83	42	46	30	37	24	52	92	44	31	36	33	33	9	32	9	14	16	7	10	8	56	45	23
New Zealand	animal	ASM523869	46	45	297	314	73	35	87	77	77	69	45	108	46	36	37	28	43	70	38	38	30	34	49	87	46	50	34	41	28	56	94	48	35	38	35	39	9	36	11	14	18	15	8	8	60	47	26
New Zealand	animal	ASM523870	40	39	291	308	67	29	81	71	70	63	39	102	40	30	31	22	39	64	32	32	24	28	43	81	40	44	28	35	22	50	90	42	29	34	31	31	5	30	5	10	10	9	6	4	54	43	21
New Zealand	animal	ASM523871	45	44	296	313	72	34	86	76	76	68	44	107	43	35	36	27	34	69	37	37	29	33	48	86	45	49	31	40	27	55	87	47	34	31	33	38	8	35	10	13	9	12	7	7	58	38	25
New Zealand	animal	ASM523877	40	39	291	308	67	29	81	71	72	63	39	102	40	30	31	22	39	64	32	32	24	28	43	81	40	44	28	35	22	50	90	42	29	34	31	33	3	30	5	8	14	9	2	2	54	43	21
New Zealand	animal	ASM523879	53	52	304	321	74	42	94	84	84	70	50	86	51	43	44	43	44	77	39	43	59	39	54	95	51	55	63	46	57	61	95	55	42	39	41	46	56	43	56	61	57	58	57	57	13	42	57
New Zealand	animal	ASM523884	45	44	296	313	72	34	86	76	77	68	44	107	45	35	36	27	44	69	37	37	29	33	48	86	45	49	33	40	27	55	95	47	34	39	36	38	10	35	10	15	19	14	11	11	59	48	26
New Zealand	animal	ASM523888	40	39	291	308	67	29	81	71	72	63	39	102	40	30	31	22	39	64	32	32	24	28	43	81	40	44	24	35	18	50	90	42	29	34	31	33	19	30	19	24	28	21	20	20	54	43	1
New Zealand	animal	ASM523889	42	41	293	310	69	31	83	73	74	65	41	104	42	32	33	24	41	66	34	34	26	30	45	83	42	46	26	37	20	52	92	44	31	36	33	35	21	32	21	26	30	23	22	22	56	45	3
New Zealand	animal	ASM523893	41	40	292	309	68	30	82	72	73	64	40	103	41	31	32	23	40	65	33	33	25	29	44	82	41	45	25	36	19	51	91	43	30	35	32	34	20	31	20	25	29	22	21	21	55	44	4
New Zealand	animal	ASM523895	40	39	291	308	67	29	81	71	72	63	39	102	40	30	31	22	39	64	32	32	24	28	43	81	40	44	24	35	18	50	90	42	29	34	31	33	19	30	19	24	28	21	20	20	54	43	3
Italy	animal	S381	327	326	90	107	348	316	360	352	353	344	326	381	327	311	318	317	320	345	319	319	333	315	330	363	327	331	337	322	331	337	371	323	316	321	318	320	330	317	330	335	339	332	331	331	341	330	332
Italy	animal	S380	325	324	88	105	346	314	358	350	351	342	324	379	325	309	316	315	318	343	317	317	331	313	328	361	325	329	335	320	329	335	369	321	314	319	316	318	328	315	328	333	337	330	329	329	339	328	330
[truncated: 62 more columns]

[truncated: 4 more sheets: matrix E. faecalis ST314, matrix E. faecalis ST330, matrix E. faecalis ST476, matrix E. faecalis ST585]
